# Supplementary material for: Genomic Comparisons Reveal Microevolutionary Differences in Mycobacterium abscessus Subspecies
Source: Front Microbiol. 2017 Oct 23;8:2042. doi: 10.3389/fmicb.2017.02042 (PMC5660101; doi:10.3389/fmicb.2017.02042)
Supplement: TABLE S1 — List of strains used in the study. [file Table_1.XLSX]

## Sheet: Sheet1
Accession	Strain	Assembly Status	Subspecies	Representative Genome
JAOF00000000.1	21	Draft Genome	M. abscessus	Yes
NZ_CP009407.1	103	Complete Genome	M. abscessus	Yes
ANAR00000000.1	9808	Scaffold	M. abscessus	No
NC_021282.1	50594	Complete Genome	M. massiliense	Yes
AKUI00000000.1	1S-151-0930	Draft Genome	M. massiliense	No
AKUJ00000000.1	1S-152-0914	Draft Genome	M. massiliense	No
AKUK00000000.1	1S-153-0915	Draft Genome	M. massiliense	No
AKUL00000000.1	1S-154-0310	Draft Genome	M. massiliense	No
AKUN00000000.1	2B-0107	Draft Genome	M. massiliense	No
AKUU00000000.1	2B-0307	Draft Genome	M. massiliense	No
AKUM00000000.1	2B-0626	Draft Genome	M. massiliense	No
AKUV00000000.1	2B-0912-R	Draft Genome	M. massiliense	No
AKUW00000000.1	2B-0912-S	Draft Genome	M. massiliense	No
AKUO00000000.1	2B-1231	Draft Genome	M. massiliense	No
AKUX00000000.1	3A-0119-R	Draft Genome	M. abscessus	No
AKUY00000000.1	3A-0122-R	Draft Genome	M. abscessus	No
AKUZ00000000.1	3A-0122-S	Draft Genome	M. abscessus	No
AKVA00000000.1	3A-0731	Draft Genome	M. abscessus	No
AKUP00000000.1	3A-0810-R	Draft Genome	M. abscessus	No
AKVB00000000.1	3A-0930-R	Draft Genome	M. abscessus	No
AKVC00000000.1	3A-0930-S	Draft Genome	M. abscessus	No
NZ_CP009616.1	4529	Complete Genome	M. massiliense	No
AGQU00000000.1	47J26	Draft Genome	M. massiliense	No
AKVD00000000.1	4S-0116-R	Draft Genome	M. abscessus	Yes
AKVE00000000.1	4S-0116-S	Draft Genome	M. abscessus	No
AKUT00000000.1	4S-0206	Draft Genome	M. abscessus	No
AKTU00000000.1	4S-0303	Draft Genome	M. abscessus	Yes
AKTV00000000.1	4S-0726-RA	Draft Genome	M. abscessus	Yes
AKTW00000000.1	4S-0726-RB	Draft Genome	M. abscessus	Yes
AKTX00000000.1	5S-0304	Draft Genome	M. massiliense	No
AKTY00000000.1	5S-0421	Draft Genome	M. massiliense	No
AKTZ00000000.1	5S-0422	Draft Genome	M. massiliense	Yes
AKUA00000000.1	5S-0708	Draft Genome	M. massiliense	No
AKUB00000000.1	5S-0817	Draft Genome	M. massiliense	No
AKUQ00000000.1	5S-0921	Draft Genome	M. massiliense	No
AKUC00000000.1	5S-1212	Draft Genome	M. massiliense	No
AKUD00000000.1	5S-1215	Draft Genome	M. massiliense	No
AKUE00000000.1	6G-0125-R	Draft Genome	M. abscessus	No
AKUF00000000.1	6G-0125-S	Draft Genome	M. abscessus	No
AKUR00000000.1	6G-0212	Draft Genome	M. abscessus	No
AKUS00000000.1	6G-0728-R	Draft Genome	M. abscessus	No
AKUG00000000.1	6G-0728-S	Draft Genome	M. abscessus	No
AKUH00000000.1	6G-1108	Draft Genome	M. abscessus	No
NC_010397.1	ATCC 19977	Complete Genome	M. abscessus	Yes
AHAS00000000.1	BD	Draft Genome	M. bolletii	Yes
AKVF00000000.1	CCUG 48898	Draft Genome	M. massiliense	Yes
CAHZ00000000.1	CF	Scaffold	M. abscessus	No
ATFQ00000000.1	CRM-0020	Draft Genome	M. massiliense	No
NZ_CP009615.1	DJO44274	Complete Genome	M. massiliense	Yes
GCF_000277775.2	GO 06	Complete Genome	M. massiliense	No
AUVF00000000.1	INCQS 00594	Draft Genome	M. massiliense	No
AJLZ00000000.1	M115	Draft Genome	M. massiliense	No
AKVR00000000.1	M139	Draft Genome	M. massiliense	Yes
AKVV00000000.1	M148	Draft Genome	M. massiliense	No
AKVT00000000.1	M152	Draft Genome	M. abscessus	No
AJMA00000000.1	M154	Draft Genome	M. massiliense	No
AKVU00000000.1	M156	Draft Genome	M. massiliense	No
AJSD00000000.1	M159	Draft Genome	M. massiliense	No
AJSE00000000.1	M172	Draft Genome	M. massiliense	No
AJSC00000000.1	M18	Draft Genome	M. massiliense	No
AJLY00000000.2	M24	Draft Genome	M. bolletii	Yes
AJGF00000000.1	M93	Draft Genome	M. abscessus	No
AJGG00000000.1	M94	Draft Genome	M. abscessus	No
NZ_CP009408.1	MA 1948	Complete Genome	M. abscessus	Yes
JAOY00000000.1	MAB_030201_1061	Draft Genome	M. abscessus	No
JAOX00000000.1	MAB_030201_1075	Draft Genome	M. abscessus	No
AYTA00000000.1	MAB_082312_2258	Draft Genome	M. massiliense	No
JAOW00000000.1	MAB_082312_2272	Draft Genome	M. massiliense	No
AYTF00000000.1	MAB_091912_2446	Draft Genome	M. massiliense	Yes
JAOV00000000.1	MAB_091912_2455	Draft Genome	M. massiliense	No
JAOU00000000.1	MAB_110811_1470	Draft Genome	M. abscessus	No
JAOT00000000.1	MAB_110811_2726	Draft Genome	M. abscessus	No
NZ_CP009613.1	MC1518	Complete Genome	M. abscessus	Yes
NZ_CP009447.1	MM1513	Complete Genome	M. massiliense	No
NZ_CP013049.1	NOV0213	Complete Genome	M. abscessus	No
CSTO00000000.1	PAP001	Scaffold	M. abscessus	No
CSTP00000000.1	PAP002	Scaffold	M. abscessus	No
CSTU00000000.1	PAP003	Scaffold	M. abscessus	Yes
CSTS00000000.1	PAP004	Draft Genome	M. abscessus	No
CSTT00000000.1	PAP006	Scaffold	M. massiliense	No
CSTR00000000.1	PAP007	Scaffold	M. massiliense	No
CSTX00000000.1	PAP008	Scaffold	M. abscessus	No
CSTV00000000.1	PAP009	Scaffold	M. massiliense	No
CSTW00000000.1	PAP010	Scaffold	M. abscessus	No
CSTY00000000.1	PAP011	Scaffold	M. abscessus	No
CSUA00000000.1	PAP012	Scaffold	M. abscessus	No
CSUB00000000.1	PAP013	Scaffold	M. bolletii	Yes
CSTZ00000000.1	PAP014	Draft Genome	M. bolletii	Yes
CSUC00000000.1	PAP015	Scaffold	M. bolletii	Yes
CSUD00000000.1	PAP016	Scaffold	M. massiliense	No
CSUE00000000.1	PAP017	Scaffold	M. massiliense	No
CSUF00000000.1	PAP018	Draft Genome	M. massiliense	No
CSUH00000000.1	PAP019	Scaffold	M. abscessus	No
CSUG00000000.1	PAP020	Scaffold	M. abscessus	No
CSUI00000000.1	PAP022	Scaffold	M. abscessus	No
CSUJ00000000.1	PAP023	Scaffold	M. massiliense	No
CSUK00000000.1	PAP024	Scaffold	M. massiliense	Yes
CSUM00000000.1	PAP025	Scaffold	M. massiliense	No
CSUL00000000.1	PAP026	Scaffold	M. massiliense	No
CSUQ00000000.1	PAP027	Scaffold	M. massiliense	No
CSUO00000000.1	PAP028	Draft Genome	M. massiliense	No
CSUN00000000.1	PAP029	Scaffold	M. abscessus	No
CSUP00000000.1	PAP030	Scaffold	M. abscessus	No
CSUS00000000.1	PAP031	Scaffold	M. massiliense	No
CSUR00000000.1	PAP032	Scaffold	M. abscessus	No
CSUT00000000.1	PAP033	Scaffold	M. bolletii	Yes
CSUU00000000.1	PAP034	Scaffold	M. massiliense	No
CSUW00000000.1	PAP036	Scaffold	M. abscessus	No
CSUV00000000.1	PAP037	Scaffold	M. massiliense	No
CSUX00000000.1	PAP038	Scaffold	M. bolletii	Yes
CSUZ00000000.1	PAP039	Scaffold	M. massiliense	Yes
CSVA00000000.1	PAP040	Scaffold	M. abscessus	No
CSUY00000000.1	PAP041	Scaffold	M. abscessus	No
CSVB00000000.1	PAP042	Draft Genome	M. abscessus	No
CSVC00000000.1	PAP043	Scaffold	M. massiliense	No
CSVD00000000.1	PAP044	Scaffold	M. bolletii	Yes
CSVE00000000.1	PAP045	Scaffold	M. massiliense	No
CSVF00000000.1	PAP046	Scaffold	M. abscessus	Yes
CSVG00000000.1	PAP047	Scaffold	M. abscessus	No
CSVH00000000.1	PAP048	Scaffold	M. massiliense	No
CSVJ00000000.1	PAP049	Scaffold	M. massiliense	No
CSVT00000000.1	PAP050	Scaffold	M. massiliense	No
CSWG00000000.1	PAP051	Scaffold	M. massiliense	No
CSWR00000000.1	PAP052	Scaffold	M. massiliense	No
CSWZ00000000.1	PAP054	Scaffold	M. abscessus	No
CSXA00000000.1	PAP055	Scaffold	M. massiliense	No
CSXC00000000.1	PAP057	Scaffold	M. massiliense	No
CSVI00000000.1	PAP058	Scaffold	M. massiliense	No
CSVK00000000.1	PAP059	Scaffold	M. massiliense	No
CSVL00000000.1	PAP060	Scaffold	M. abscessus	No
CSVM00000000.1	PAP061	Scaffold	M. abscessus	Yes
CSVN00000000.1	PAP062	Scaffold	M. abscessus	No
CSVP00000000.1	PAP063	Scaffold	M. bolletii	Yes
CSVO00000000.1	PAP064	Scaffold	M. bolletii	Yes
CSVQ00000000.1	PAP065	Scaffold	M. bolletii	Yes
CSVR00000000.1	PAP067	Scaffold	M. abscessus	No
CSVV00000000.1	PAP068	Scaffold	M. abscessus	No
CSVU00000000.1	PAP069	Scaffold	M. abscessus	No
CSVW00000000.1	PAP070	Scaffold	M. massiliense	No
CSVY00000000.1	PAP071	Scaffold	M. abscessus	No
CSWA00000000.1	PAP072	Scaffold	M. massiliense	No
CSVZ00000000.1	PAP073	Scaffold	M. massiliense	No
CSWB00000000.1	PAP074	Scaffold	M. massiliense	No
CSWC00000000.1	PAP075	Scaffold	M. abscessus	No
CSWE00000000.1	PAP076	Scaffold	M. abscessus	No
CSWD00000000.1	PAP077	Scaffold	M. abscessus	No
CSWF00000000.1	PAP078	Scaffold	M. massiliense	No
CSWH00000000.1	PAP079	Scaffold	M. abscessus	No
CSWI00000000.1	PAP080	Scaffold	M. massiliense	No
CSWM00000000.1	PAP081	Scaffold	M. massiliense	No
CSWL00000000.1	PAP082	Scaffold	M. abscessus	No
CSWK00000000.1	PAP083	Scaffold	M. abscessus	No
CSWJ00000000.1	PAP084	Scaffold	M. massiliense	No
CSWN00000000.1	PAP085	Draft Genome	M. abscessus	No
CSWO00000000.1	PAP086	Scaffold	M. massiliense	No
CSWQ00000000.1	PAP087	Scaffold	M. massiliense	No
CSWP00000000.1	PAP088	Scaffold	M. massiliense	No
CSWT00000000.1	PAP089	Scaffold	M. massiliense	No
CSWS00000000.1	PAP090	Scaffold	M. abscessus	No
CSWU00000000.1	PAP091	Scaffold	M. massiliense	No
CSWV00000000.1	PAP092	Scaffold	M. massiliense	No
CSWW00000000.1	PAP093	Scaffold	M. massiliense	No
CSWY00000000.1	PAP094	Scaffold	M. massiliense	Yes
CSTG00000000.1	PAP095	Scaffold	M. massiliense	No
CSWX00000000.1	PAP096	Scaffold	M. massiliense	No
CSTF00000000.1	PAP097	Scaffold	M. massiliense	No
CSXE00000000.1	PAP098	Scaffold	M. massiliense	No
CSXF00000000.1	PAP099	Scaffold	M. bolletii	Yes
CSXG00000000.1	PAP100	Scaffold	M. massiliense	No
CSXI00000000.1	PAP101	Scaffold	M. massiliense	No
CSXH00000000.1	PAP102	Scaffold	M. abscessus	No
CSXJ00000000.1	PAP103	Scaffold	M. massiliense	No
CSXM00000000.1	PAP104	Scaffold	M. massiliense	No
CSXK00000000.1	PAP105	Scaffold	M. massiliense	No
CSXL00000000.1	PAP106	Scaffold	M. abscessus	No
CSXO00000000.1	PAP107	Scaffold	M. massiliense	No
CSXN00000000.1	PAP108	Scaffold	M. massiliense	No
CSXP00000000.1	PAP109	Scaffold	M. massiliense	No
CSXQ00000000.1	PAP110	Scaffold	M. massiliense	No
CSXR00000000.1	PAP111	Scaffold	M. massiliense	No
CSXS00000000.1	PAP112	Scaffold	M. massiliense	Yes
CSXT00000000.1	PAP113	Scaffold	M. abscessus	No
CSXU00000000.1	PAP114	Scaffold	M. massiliense	No
CSXX00000000.1	PAP115	Scaffold	M. abscessus	No
CSXW00000000.1	PAP116	Scaffold	M. massiliense	No
CSXV00000000.1	PAP117	Scaffold	M. massiliense	No
CSXZ00000000.1	PAP118	Scaffold	M. massiliense	No
CSXY00000000.1	PAP119	Scaffold	M. massiliense	No
CSYA00000000.1	PAP120	Scaffold	M. massiliense	No
CSYB00000000.1	PAP121	Scaffold	M. massiliense	No
CSYC00000000.1	PAP122	Scaffold	M. massiliense	No
CSYD00000000.1	PAP123	Scaffold	M. massiliense	No
CSYE00000000.1	PAP124	Scaffold	M. massiliense	No
CSYF00000000.1	PAP125	Scaffold	M. massiliense	Yes
CSYG00000000.1	PAP126	Scaffold	M. massiliense	No
CVMI00000000.1	PAP127	Scaffold	M. abscessus	No
CSYH00000000.1	PAP128	Scaffold	M. massiliense	No
CSYI00000000.1	PAP129	Scaffold	M. massiliense	No
CSYL00000000.1	PAP130	Scaffold	M. abscessus	No
CSYJ00000000.1	PAP131	Scaffold	M. bolletii	Yes
CSYK00000000.1	PAP132	Scaffold	M. abscessus	No
CSYM00000000.1	PAP133	Scaffold	M. abscessus	No
CSYO00000000.1	PAP134	Scaffold	M. massiliense	No
CSYN00000000.1	PAP135	Scaffold	M. massiliense	No
CSYQ00000000.1	PAP136	Scaffold	M. massiliense	No
CSYP00000000.1	PAP137	Scaffold	M. massiliense	No
CSYS00000000.1	PAP138	Scaffold	M. abscessus	No
CSYR00000000.1	PAP139	Scaffold	M. bolletii	Yes
CSYU00000000.1	PAP140	Scaffold	M. abscessus	No
CSYT00000000.1	PAP141	Scaffold	M. massiliense	No
CSYV00000000.1	PAP142	Scaffold	M. bolletii	Yes
CSYW00000000.1	PAP143	Scaffold	M. massiliense	No
CSYX00000000.1	PAP144	Scaffold	M. massiliense	No
CSYY00000000.1	PAP145	Draft Genome	M. massiliense	No
CSYZ00000000.1	PAP146	Scaffold	M. massiliense	No
CSZA00000000.1	PAP147	Draft Genome	M. massiliense	No
CSZD00000000.1	PAP148	Scaffold	M. massiliense	Yes
CSZC00000000.1	PAP149	Draft Genome	M. massiliense	No
CSZB00000000.1	PAP150	Scaffold	M. massiliense	Yes
CSZE00000000.1	PAP151	Draft Genome	M. massiliense	No
CSZF00000000.1	PAP152	Scaffold	M. massiliense	No
CSZG00000000.1	PAP153	Scaffold	M. massiliense	Yes
CSZI00000000.1	PAP154	Draft Genome	M. massiliense	No
CSZH00000000.1	PAP155	Draft Genome	M. massiliense	Yes
CSZJ00000000.1	PAP156	Scaffold	M. massiliense	No
CSZK00000000.1	PAP157	Draft Genome	M. massiliense	No
CSZM00000000.1	PAP158	Scaffold	M. massiliense	No
CSZL00000000.1	PAP159	Draft Genome	M. massiliense	No
CSZN00000000.1	PAP160	Scaffold	M. bolletii	Yes
CSZO00000000.1	PAP161	Draft Genome	M. abscessus	No
CSZP00000000.1	PAP162	Scaffold	M. abscessus	Yes
CSZR00000000.1	PAP163	Scaffold	M. abscessus	No
CSZQ00000000.1	PAP164	Draft Genome	M. massiliense	No
CSZT00000000.1	PAP165	Scaffold	M. abscessus	Yes
CSZS00000000.1	PAP166	Scaffold	M. abscessus	Yes
CSZV00000000.1	PAP167	Scaffold	M. massiliense	No
CSZU00000000.1	PAP168	Draft Genome	M. massiliense	No
CSZW00000000.1	PAP169	Scaffold	M. massiliense	No
CSZX00000000.1	PAP170	Scaffold	M. abscessus	No
CSZY00000000.1	PAP171	Scaffold	M. massiliense	No
NZ_CP012044.1	UC22	Complete Genome	M. abscessus	No
LGCJ00000000.1	UC95	Draft Genome	M. abscessus	No
AUMY00000000.1	V06705	Scaffold	M. abscessus	No
