# Supplementary material for: Genomic Comparisons Reveal Microevolutionary Differences in Mycobacterium abscessus Subspecies
Source: Front Microbiol. 2017 Oct 23;8:2042. doi: 10.3389/fmicb.2017.02042 (PMC5660101; doi:10.3389/fmicb.2017.02042)
Supplement: TABLE S2 — Pairwise Maximal Unique Matches Index (MUMi) of the M. abscessus complex. [file Table_2.XLSX]

## Sheet: arranged
	BD	M24	PAP013	PAP014	PAP015	PAP033	PAP038	PAP044	PAP063	PAP064	PAP065	PAP099	PAP131	PAP139	PAP142	PAP160	PAP006	PAP007	PAP009	PAP016	PAP017	PAP018	PAP023	PAP024	PAP025	PAP026	PAP027	PAP028	PAP031	PAP034	PAP037	PAP039	PAP043	PAP045	PAP048	PAP049	PAP050	PAP051	PAP052	PAP055	PAP057	PAP058	PAP059	PAP070	PAP072	PAP073	PAP074	PAP078	PAP080
BD	0	0.14975	0.102876	0.10296	0.104713	0.0985492	0.0987794	0.0986447	0.0990728	0.0994879	0.0989685	0.118481	0.0984502	0.102163	0.102923	0.100259	0.237951	0.234233	0.233712	0.234536	0.233683	0.233524	0.250228	0.235466	0.237047	0.233713	0.233701	0.234482	0.237117	0.233708	0.233708	0.250157	0.23682	0.233128	0.249541	0.24974	0.235351	0.234033	0.236428	0.251042	0.249856	0.250271	0.250258	0.237375	0.250118	0.250108	0.250201	0.250218	0.250069
M24	0.14975	0	0.143335	0.143273	0.145798	0.139666	0.139738	0.139709	0.139665	0.140138	0.139856	0.149503	0.139404	0.143428	0.143183	0.141952	0.270489	0.266746	0.266212	0.26684	0.266222	0.26612	0.248633	0.267214	0.268911	0.266315	0.266266	0.266908	0.26891	0.266234	0.266187	0.248481	0.274286	0.26598	0.248794	0.249069	0.267683	0.266554	0.269186	0.249288	0.249057	0.248474	0.248521	0.274913	0.248515	0.248529	0.248529	0.248524	0.248316
PAP013	0.102876	0.143335	0	0.000451742	0.00318504	0.00584175	0.00612692	0.00613111	0.00629714	0.00660488	0.00638878	0.108142	0.00569529	0.00962992	0.000590838	0.00835492	0.219695	0.215518	0.21491	0.215747	0.214914	0.214837	0.23631	0.216689	0.218354	0.21488	0.214965	0.215693	0.218477	0.214939	0.214833	0.23621	0.223794	0.214277	0.235477	0.235769	0.216655	0.215301	0.217424	0.237206	0.235843	0.236351	0.23629	0.22435	0.236161	0.236236	0.236254	0.236282	0.236039
PAP014	0.10296	0.143273	0.000451742	0	0.00322327	0.00581214	0.00599071	0.00601717	0.0062618	0.00655645	0.00630187	0.108115	0.0057968	0.00963461	0.000640553	0.00828727	0.219574	0.215378	0.21472	0.215554	0.214721	0.214654	0.23614	0.216506	0.218215	0.214747	0.214791	0.215501	0.218273	0.214734	0.214696	0.236038	0.22365	0.214171	0.235309	0.235656	0.216481	0.215084	0.217271	0.237073	0.235714	0.236216	0.236059	0.224137	0.235959	0.236082	0.236079	0.236107	0.235853
PAP015	0.104713	0.145798	0.00318504	0.00322327	0	0.00848986	0.00864977	0.00855306	0.00885584	0.00928678	0.00900691	0.110908	0.0084675	0.00742407	0.00322232	0.00636387	0.221799	0.217613	0.217003	0.217842	0.216985	0.216951	0.238425	0.218765	0.220471	0.217052	0.217038	0.217787	0.220532	0.217013	0.216952	0.238259	0.225913	0.216381	0.237508	0.237892	0.218742	0.217384	0.219565	0.239265	0.237942	0.238447	0.238322	0.226429	0.238197	0.238306	0.238307	0.238342	0.238097
PAP033	0.0985492	0.139666	0.00584175	0.00581214	0.00848986	0	0.000767972	0.000946161	0.00114649	0.00138651	0.00121676	0.103974	0.000622522	0.00450346	0.00598429	0.00319771	0.215781	0.211554	0.210935	0.211768	0.210936	0.210826	0.23288	0.212729	0.214427	0.210888	0.211011	0.21175	0.21454	0.210982	0.210888	0.232741	0.221131	0.210325	0.23203	0.232355	0.212668	0.211275	0.213431	0.233755	0.232392	0.232934	0.232837	0.221684	0.232712	0.232769	0.23284	0.232854	0.232575
PAP038	0.0987794	0.139738	0.00612692	0.00599071	0.00864977	0.000767972	0	0.0011766	0.00116286	0.00149111	0.00124694	0.104051	0.000813973	0.00436682	0.006118	0.00323255	0.215896	0.211675	0.211057	0.211875	0.211068	0.210904	0.232997	0.212832	0.214578	0.211062	0.211121	0.211779	0.214637	0.211104	0.211056	0.232868	0.221298	0.210478	0.232159	0.232424	0.212667	0.211302	0.213462	0.233824	0.2325	0.233043	0.232954	0.221738	0.232773	0.232922	0.232939	0.232974	0.232728
PAP044	0.0986447	0.139709	0.00613111	0.00601717	0.00855306	0.000946161	0.0011766	0	0.00122705	0.00159315	0.001307	0.104137	0.000596583	0.00450861	0.00635541	0.0035183	0.21615	0.211878	0.211337	0.212104	0.211194	0.211211	0.233235	0.213063	0.214777	0.211321	0.211314	0.212061	0.214827	0.211291	0.21125	0.233094	0.221437	0.210707	0.232329	0.232684	0.212987	0.211622	0.213798	0.2341	0.232632	0.23323	0.233086	0.222017	0.233067	0.233166	0.233186	0.233148	0.23293
PAP063	0.0990728	0.139665	0.00629714	0.0062618	0.00885584	0.00114649	0.00116286	0.00122705	0	0.00117365	0.00121701	0.104292	0.000805598	0.00439298	0.00624786	0.00331171	0.216073	0.211954	0.211329	0.212007	0.211279	0.211191	0.233254	0.213104	0.214819	0.211277	0.211372	0.211992	0.214891	0.211358	0.211303	0.23316	0.221448	0.210656	0.23233	0.232629	0.212941	0.211592	0.213732	0.234036	0.232717	0.233267	0.233171	0.221952	0.233123	0.233185	0.233214	0.233223	0.232971
PAP064	0.0994879	0.140138	0.00660488	0.00655645	0.00928678	0.00138651	0.00149111	0.00159315	0.00117365	0	0.000756951	0.10481	0.00119769	0.00474658	0.00666007	0.00375714	0.216093	0.211875	0.211242	0.211929	0.211194	0.211146	0.233245	0.213007	0.214752	0.211294	0.211297	0.21198	0.21477	0.211262	0.211229	0.233071	0.221408	0.210659	0.232237	0.23265	0.212934	0.211603	0.213676	0.233972	0.232728	0.233211	0.233129	0.221835	0.233018	0.233105	0.233149	0.233087	0.232927
PAP065	0.0989685	0.139856	0.00638878	0.00630187	0.00900691	0.00121676	0.00124694	0.001307	0.00121701	0.000756951	0	0.104277	0.000918236	0.00457979	0.00640526	0.0035457	0.215836	0.21164	0.210967	0.211731	0.210961	0.210864	0.232999	0.212747	0.214537	0.210973	0.211024	0.211686	0.214563	0.211012	0.210953	0.232873	0.22118	0.210392	0.23203	0.232392	0.21263	0.211293	0.213477	0.233835	0.232492	0.232946	0.232884	0.221653	0.232788	0.232907	0.232903	0.232879	0.23263
PAP099	0.118481	0.149503	0.108142	0.108115	0.110908	0.103974	0.104051	0.104137	0.104292	0.10481	0.104277	0	0.103842	0.108229	0.108145	0.106435	0.236728	0.232661	0.232067	0.232747	0.232096	0.231851	0.246271	0.233789	0.235446	0.232048	0.232156	0.232771	0.235403	0.232095	0.232052	0.246119	0.240427	0.231456	0.245343	0.245599	0.233609	0.232377	0.235097	0.246973	0.245678	0.246171	0.246128	0.240817	0.246117	0.246114	0.246164	0.246089	0.245947
PAP131	0.0984502	0.139404	0.00569529	0.0057968	0.0084675	0.000622522	0.000813973	0.000596583	0.000805598	0.00119769	0.000918236	0.103842	0	0.00413313	0.00587302	0.00312057	0.215794	0.211524	0.210912	0.211754	0.210861	0.210847	0.232912	0.212692	0.214422	0.210957	0.210982	0.211728	0.214498	0.210934	0.210904	0.23274	0.221099	0.210324	0.231988	0.232387	0.212633	0.211293	0.213449	0.233784	0.232359	0.232898	0.232752	0.221626	0.232667	0.232813	0.232815	0.232804	0.232611
PAP139	0.102163	0.143428	0.00962992	0.00963461	0.00742407	0.00450346	0.00436682	0.00450861	0.00439298	0.00474658	0.00457979	0.108229	0.00413313	0	0.00955379	0.00206163	0.219541	0.215327	0.214751	0.2155	0.214658	0.214623	0.236679	0.216497	0.218218	0.214782	0.214798	0.215468	0.218222	0.214745	0.214716	0.236472	0.224781	0.214161	0.235723	0.236071	0.216403	0.215041	0.217045	0.237368	0.23614	0.236645	0.23656	0.225262	0.236388	0.236586	0.236558	0.236613	0.236317
PAP142	0.102923	0.143183	0.000590838	0.000640553	0.00322232	0.00598429	0.006118	0.00635541	0.00624786	0.00666007	0.00640526	0.108145	0.00587302	0.00955379	0	0.0082718	0.219515	0.215335	0.214671	0.215518	0.214698	0.214633	0.236159	0.216465	0.218197	0.214689	0.214753	0.215469	0.218253	0.214727	0.214652	0.236006	0.223634	0.214111	0.235216	0.235583	0.216391	0.215094	0.217223	0.236961	0.235671	0.236151	0.236048	0.224126	0.235942	0.236038	0.236069	0.236054	0.235826
PAP160	0.100259	0.141952	0.00835492	0.00828727	0.00636387	0.00319771	0.00323255	0.0035183	0.00331171	0.00375714	0.0035457	0.106435	0.00312057	0.00206163	0.0082718	0	0.217844	0.213616	0.212992	0.213758	0.212984	0.212893	0.23502	0.214758	0.216494	0.213033	0.213029	0.213723	0.216506	0.213018	0.21296	0.234827	0.22318	0.212428	0.234082	0.234398	0.214725	0.213348	0.215535	0.235817	0.234473	0.234981	0.234887	0.223658	0.234766	0.234877	0.234874	0.234853	0.234645
PAP006	0.237951	0.270489	0.219695	0.219574	0.221799	0.215781	0.215896	0.21615	0.216073	0.216093	0.215836	0.236728	0.215794	0.219541	0.219515	0.217844	0	0.00482291	0.00548311	0.00655906	0.00777705	0.00639822	0.0711002	0.0129396	0.00866332	0.00544815	0.00542312	0.00647416	0.00925695	0.00539968	0.00546902	0.0708409	0.102371	0.00690624	0.0722013	0.0723281	0.00511847	0.0063974	0.00906469	0.0719567	0.0722858	0.0713791	0.0709357	0.103035	0.0709064	0.0709195	0.070966	0.0709075	0.0708945
PAP007	0.234233	0.266746	0.215518	0.215378	0.217613	0.211554	0.211675	0.211878	0.211954	0.211875	0.21164	0.232661	0.211524	0.215327	0.215335	0.213616	0.00482291	0	0.00225025	0.0032822	0.00447641	0.00271077	0.0677297	0.00948968	0.0051556	0.00196729	0.00213327	0.0029942	0.00598086	0.0022396	0.00224152	0.067628	0.0988535	0.00361231	0.0689451	0.0691139	0.00293276	0.00293738	0.0056852	0.068592	0.0691055	0.068031	0.0677131	0.0995826	0.0677028	0.0677312	0.0676982	0.067676	0.0676117
PAP009	0.233712	0.266212	0.21491	0.21472	0.217003	0.210935	0.211057	0.211337	0.211329	0.211242	0.210967	0.232067	0.210912	0.214751	0.214671	0.212992	0.00548311	0.00225025	0	0.00187504	0.00491526	0.00308689	0.0683069	0.00975377	0.0053384	0.000882028	0.000696605	0.00337028	0.0060368	0.000823279	0.000752424	0.0681291	0.0981274	0.00423053	0.0694173	0.0695378	0.00356986	0.00142844	0.00435599	0.069024	0.0695657	0.0684971	0.0682615	0.098809	0.0680583	0.0680921	0.0680822	0.0682767	0.0681574
PAP016	0.234536	0.26684	0.215747	0.215554	0.217842	0.211768	0.211875	0.212104	0.212007	0.211929	0.211731	0.232747	0.211754	0.2155	0.215518	0.213758	0.00655906	0.0032822	0.00187504	0	0.00636668	0.00354863	0.0688316	0.0106259	0.00651619	0.00199295	0.00179309	0.00344131	0.00632472	0.00187506	0.0019233	0.0687745	0.0984683	0.00541558	0.0699487	0.0699936	0.00395349	0.00207129	0.00457843	0.0693843	0.0700678	0.068747	0.0687896	0.0992319	0.068753	0.0688782	0.0688672	0.06889	0.0687488
PAP017	0.233683	0.266222	0.214914	0.214721	0.216985	0.210936	0.211068	0.211194	0.211279	0.211194	0.210961	0.232096	0.210861	0.214658	0.214698	0.212984	0.00777705	0.00447641	0.00491526	0.00636668	0	0.00583777	0.0670202	0.00672545	0.00773273	0.00515371	0.00482672	0.00560795	0.00902031	0.00472419	0.0049836	0.0670708	0.098277	0.0062494	0.0682856	0.0684505	0.00614467	0.00591665	0.00879835	0.0679176	0.0683816	0.0673579	0.0670122	0.0990322	0.0668942	0.0670012	0.0669954	0.067077	0.06694
PAP018	0.233524	0.26612	0.214837	0.214654	0.216951	0.210826	0.210904	0.211211	0.211191	0.211146	0.210864	0.231851	0.210847	0.214623	0.214633	0.212893	0.00639822	0.00271077	0.00308689	0.00354863	0.00583777	0	0.0685033	0.0100224	0.0061617	0.00305043	0.0032453	0.00232127	0.00609727	0.00323159	0.00311732	0.068308	0.0979502	0.00359976	0.0694845	0.0692635	0.00377496	0.00316345	0.00604976	0.0689604	0.0695032	0.0683613	0.0684721	0.0985289	0.0681507	0.0683061	0.0683309	0.0683441	0.0682644
PAP023	0.250228	0.248633	0.23631	0.23614	0.238425	0.23288	0.232997	0.233235	0.233254	0.233245	0.232999	0.246271	0.232912	0.236679	0.236159	0.23502	0.0711002	0.0677297	0.0683069	0.0688316	0.0670202	0.0685033	0	0.0621053	0.0643856	0.0683727	0.0682087	0.0685874	0.064787	0.0682994	0.0682239	0.000721029	0.119021	0.0696655	0.00191921	0.0024337	0.0688923	0.0689115	0.0716033	0.00203258	0.0024004	0.00154811	0.000620136	0.119718	0.000613847	0.000777169	0.000780252	0.00076298	0.000731385
PAP024	0.235466	0.267214	0.216689	0.216506	0.218765	0.212729	0.212832	0.213063	0.213104	0.213007	0.212747	0.233789	0.212692	0.216497	0.216465	0.214758	0.0129396	0.00948968	0.00975377	0.0106259	0.00672545	0.0100224	0.0621053	0	0.00603312	0.0098377	0.00988467	0.0101967	0.00619046	0.00984081	0.00980077	0.0617512	0.100439	0.0111039	0.0630365	0.0632755	0.010684	0.0103735	0.0133757	0.0628729	0.063146	0.0623066	0.0619971	0.101083	0.0617463	0.0618798	0.0619506	0.0618628	0.0617906
PAP025	0.237047	0.268911	0.218354	0.218215	0.220471	0.214427	0.214578	0.214777	0.214819	0.214752	0.214537	0.235446	0.214422	0.218218	0.218197	0.216494	0.00866332	0.0051556	0.0053384	0.00651619	0.00773273	0.0061617	0.0643856	0.00603312	0	0.00546946	0.00526769	0.0063737	0.00146992	0.00533384	0.00532935	0.064292	0.102184	0.00728281	0.0655993	0.0657126	0.00693386	0.00617449	0.00896691	0.0652316	0.0657343	0.0647095	0.0643711	0.102908	0.0641789	0.064272	0.0643184	0.0643442	0.0642125
PAP026	0.233713	0.266315	0.21488	0.214747	0.217052	0.210888	0.211062	0.211321	0.211277	0.211294	0.210973	0.232048	0.210957	0.214782	0.214689	0.213033	0.00544815	0.00196729	0.000882028	0.00199295	0.00515371	0.00305043	0.0683727	0.0098377	0.00546946	0	0.00100231	0.00344634	0.00607188	0.000944933	0.000896712	0.0681427	0.0981378	0.00425986	0.0695103	0.0695667	0.0034751	0.00162964	0.00441709	0.0691035	0.0695199	0.0686236	0.0682317	0.0989436	0.0681167	0.0681625	0.0681268	0.0682448	0.0681703
PAP027	0.233701	0.266266	0.214965	0.214791	0.217038	0.211011	0.211121	0.211314	0.211372	0.211297	0.211024	0.232156	0.210982	0.214798	0.214753	0.213029	0.00542312	0.00213327	0.000696605	0.00179309	0.00482672	0.0032453	0.0682087	0.00988467	0.00526769	0.00100231	0	0.00343504	0.00607139	0.000603593	0.000650969	0.0681767	0.0981807	0.00426979	0.0694197	0.0696901	0.00372776	0.00157411	0.00442857	0.0691657	0.0694726	0.0685481	0.0681887	0.0988632	0.068091	0.0682496	0.0681625	0.0681871	0.0680906
PAP028	0.234482	0.266908	0.215693	0.215501	0.217787	0.21175	0.211779	0.212061	0.211992	0.21198	0.211686	0.232771	0.211728	0.215468	0.215469	0.213723	0.00647416	0.0029942	0.00337028	0.00344131	0.00560795	0.00232127	0.0685874	0.0101967	0.0063737	0.00344634	0.00343504	0	0.00646789	0.00342483	0.00336055	0.0684728	0.0987688	0.00436632	0.0696925	0.0695454	0.00396716	0.00337598	0.006115	0.0690632	0.0697244	0.0685462	0.0685649	0.0993621	0.0684457	0.0685252	0.0685984	0.0686043	0.0683611
PAP031	0.237117	0.26891	0.218477	0.218273	0.220532	0.21454	0.214637	0.214827	0.214891	0.21477	0.214563	0.235403	0.214498	0.218222	0.218253	0.216506	0.00925695	0.00598086	0.0060368	0.00632472	0.00902031	0.00609727	0.064787	0.00619046	0.00146992	0.00607188	0.00607139	0.00646789	0	0.0060369	0.00602066	0.0644811	0.10225	0.00816146	0.065845	0.0658036	0.006717	0.0061252	0.00926437	0.0653163	0.0657491	0.064727	0.0646674	0.102912	0.0645381	0.0646514	0.064706	0.0647164	0.0645904
PAP034	0.233708	0.266234	0.214939	0.214734	0.217013	0.210982	0.211104	0.211291	0.211358	0.211262	0.211012	0.232095	0.210934	0.214745	0.214727	0.213018	0.00539968	0.0022396	0.000823279	0.00187506	0.00472419	0.00323159	0.0682994	0.00984081	0.00533384	0.000944933	0.000603593	0.00342483	0.0060369	0	0.00079314	0.0681495	0.0981535	0.00427987	0.0694925	0.0696629	0.00361929	0.00161801	0.00454793	0.0691714	0.0695304	0.0686127	0.0683645	0.0989038	0.06814	0.0683255	0.0683831	0.0684535	0.0682074
PAP037	0.233708	0.266187	0.214833	0.214696	0.216952	0.210888	0.211056	0.21125	0.211303	0.211229	0.210953	0.232052	0.210904	0.214716	0.214652	0.21296	0.00546902	0.00224152	0.000752424	0.0019233	0.0049836	0.00311732	0.0682239	0.00980077	0.00532935	0.000896712	0.000650969	0.00336055	0.00602066	0.00079314	0	0.0681053	0.0981099	0.00431396	0.0694412	0.0696136	0.00364685	0.00155923	0.00442524	0.0691276	0.0695892	0.0685571	0.0683026	0.0988267	0.0681346	0.0682769	0.0682827	0.0682839	0.0681591
PAP039	0.250157	0.248481	0.23621	0.236038	0.238259	0.232741	0.232868	0.233094	0.23316	0.233071	0.232873	0.246119	0.23274	0.236472	0.236006	0.234827	0.0708409	0.067628	0.0681291	0.0687745	0.0670708	0.068308	0.000721029	0.0617512	0.064292	0.0681427	0.0681767	0.0684728	0.0644811	0.0681495	0.0681053	0	0.118858	0.0693643	0.00180466	0.00217186	0.068621	0.0685341	0.0715597	0.00178208	0.00225903	0.00137759	0.000625121	0.119547	0.000489735	0.000508118	0.000633801	0.000716539	0.000546433
PAP043	0.23682	0.274286	0.223794	0.22365	0.225913	0.221131	0.221298	0.221437	0.221448	0.221408	0.22118	0.240427	0.221099	0.224781	0.223634	0.22318	0.102371	0.0988535	0.0981274	0.0984683	0.098277	0.0979502	0.119021	0.100439	0.102184	0.0981378	0.0981807	0.0987688	0.10225	0.0981535	0.0981099	0.118858	0	0.0973991	0.118097	0.118167	0.0995783	0.0983653	0.101268	0.119683	0.118158	0.118851	0.118961	0.00152735	0.118816	0.118914	0.118949	0.118955	0.118818
PAP045	0.233128	0.26598	0.214277	0.214171	0.216381	0.210325	0.210478	0.210707	0.210656	0.210659	0.210392	0.231456	0.210324	0.214161	0.214111	0.212428	0.00690624	0.00361231	0.00423053	0.00541558	0.0062494	0.00359976	0.0696655	0.0111039	0.00728281	0.00425986	0.00426979	0.00436632	0.00816146	0.00427987	0.00431396	0.0693643	0.0973991	0	0.0707242	0.0708964	0.00536386	0.00515776	0.00797071	0.0703382	0.0708151	0.0698598	0.0694188	0.0980889	0.0694385	0.0694016	0.069431	0.0695052	0.0694981
PAP048	0.249541	0.248794	0.235477	0.235309	0.237508	0.23203	0.232159	0.232329	0.23233	0.232237	0.23203	0.245343	0.231988	0.235723	0.235216	0.234082	0.0722013	0.0689451	0.0694173	0.0699487	0.0682856	0.0694845	0.00191921	0.0630365	0.0655993	0.0695103	0.0694197	0.0696925	0.065845	0.0694925	0.0694412	0.00180466	0.118097	0.0707242	0	0.00150113	0.069963	0.0698975	0.072674	0.0029532	0.00156449	0.00233553	0.00188261	0.118762	0.00185179	0.00193152	0.00190829	0.00191715	0.00170343
PAP049	0.24974	0.249069	0.235769	0.235656	0.237892	0.232355	0.232424	0.232684	0.232629	0.23265	0.232392	0.245599	0.232387	0.236071	0.235583	0.234398	0.0723281	0.0691139	0.0695378	0.0699936	0.0684505	0.0692635	0.0024337	0.0632755	0.0657126	0.0695667	0.0696901	0.0695454	0.0658036	0.0696629	0.0696136	0.00217186	0.118167	0.0708964	0.00150113	0	0.0697454	0.0696675	0.0725255	0.00269951	0.001365	0.00221078	0.00238549	0.118777	0.00214233	0.00221475	0.00225185	0.00234071	0.00217638
PAP050	0.235351	0.267683	0.216655	0.216481	0.218742	0.212668	0.212667	0.212987	0.212941	0.212934	0.21263	0.233609	0.212633	0.216403	0.216391	0.214725	0.00511847	0.00293276	0.00356986	0.00395349	0.00614467	0.00377496	0.0688923	0.010684	0.00693386	0.0034751	0.00372776	0.00396716	0.006717	0.00361929	0.00364685	0.068621	0.0995783	0.00536386	0.069963	0.0697454	0	0.00370044	0.00654999	0.0693295	0.0697785	0.0687668	0.0686563	0.100069	0.0685516	0.0686056	0.0686555	0.0687523	0.0685775
PAP051	0.234033	0.266554	0.215301	0.215084	0.217384	0.211275	0.211302	0.211622	0.211592	0.211603	0.211293	0.232377	0.211293	0.215041	0.215094	0.213348	0.0063974	0.00293738	0.00142844	0.00207129	0.00591665	0.00316345	0.0689115	0.0103735	0.00617449	0.00162964	0.00157411	0.00337598	0.0061252	0.00161801	0.00155923	0.0685341	0.0983653	0.00515776	0.0698975	0.0696675	0.00370044	0	0.00456315	0.0691351	0.0697916	0.0686681	0.068743	0.0989691	0.0685811	0.0685688	0.068605	0.0687798	0.0685706
PAP052	0.236428	0.269186	0.217424	0.217271	0.219565	0.213431	0.213462	0.213798	0.213732	0.213676	0.213477	0.235097	0.213449	0.217045	0.217223	0.215535	0.00906469	0.0056852	0.00435599	0.00457843	0.00879835	0.00604976	0.0716033	0.0133757	0.00896691	0.00441709	0.00442857	0.006115	0.00926437	0.00454793	0.00442524	0.0715597	0.101268	0.00797071	0.072674	0.0725255	0.00654999	0.00456315	0	0.0719956	0.0725469	0.0715386	0.0714837	0.101816	0.0714287	0.0714771	0.0715872	0.0715234	0.0713631
PAP055	0.251042	0.249288	0.237206	0.237073	0.239265	0.233755	0.233824	0.2341	0.234036	0.233972	0.233835	0.246973	0.233784	0.237368	0.236961	0.235817	0.0719567	0.068592	0.069024	0.0693843	0.0679176	0.0689604	0.00203258	0.0628729	0.0652316	0.0691035	0.0691657	0.0690632	0.0653163	0.0691714	0.0691276	0.00178208	0.119683	0.0703382	0.0029532	0.00269951	0.0693295	0.0691351	0.0719956	0	0.00297615	0.00195878	0.00194375	0.120325	0.00180917	0.00178814	0.00179672	0.00187181	0.0017773
PAP057	0.249856	0.249057	0.235843	0.235714	0.237942	0.232392	0.2325	0.232632	0.232717	0.232728	0.232492	0.245678	0.232359	0.23614	0.235671	0.234473	0.0722858	0.0691055	0.0695657	0.0700678	0.0683816	0.0695032	0.0024004	0.063146	0.0657343	0.0695199	0.0694726	0.0697244	0.0657491	0.0695304	0.0695892	0.00225903	0.118158	0.0708151	0.00156449	0.001365	0.0697785	0.0697916	0.0725469	0.00297615	0	0.00234179	0.00242648	0.11883	0.00223532	0.00231394	0.00235579	0.00244475	0.00228586
PAP058	0.250271	0.248474	0.236351	0.236216	0.238447	0.232934	0.233043	0.23323	0.233267	0.233211	0.232946	0.246171	0.232898	0.236645	0.236151	0.234981	0.0713791	0.068031	0.0684971	0.068747	0.0673579	0.0683613	0.00154811	0.0623066	0.0647095	0.0686236	0.0685481	0.0685462	0.064727	0.0686127	0.0685571	0.00137759	0.118851	0.0698598	0.00233553	0.00221078	0.0687668	0.0686681	0.0715386	0.00195878	0.00234179	0	0.00137917	0.119482	0.00129703	0.00134754	0.00140255	0.0014245	0.00131331
PAP059	0.250258	0.248521	0.23629	0.236059	0.238322	0.232837	0.232954	0.233086	0.233171	0.233129	0.232884	0.246128	0.232752	0.23656	0.236048	0.234887	0.0709357	0.0677131	0.0682615	0.0687896	0.0670122	0.0684721	0.000620136	0.0619971	0.0643711	0.0682317	0.0681887	0.0685649	0.0646674	0.0683645	0.0683026	0.000625121	0.118961	0.0694188	0.00188261	0.00238549	0.0686563	0.068743	0.0714837	0.00194375	0.00242648	0.00137917	0	0.119611	0.000704762	0.000572553	0.000802275	0.000744017	0.000550399
PAP070	0.237375	0.274913	0.22435	0.224137	0.226429	0.221684	0.221738	0.222017	0.221952	0.221835	0.221653	0.240817	0.221626	0.225262	0.224126	0.223658	0.103035	0.0995826	0.098809	0.0992319	0.0990322	0.0985289	0.119718	0.101083	0.102908	0.0989436	0.0988632	0.0993621	0.102912	0.0989038	0.0988267	0.119547	0.00152735	0.0980889	0.118762	0.118777	0.100069	0.0989691	0.101816	0.120325	0.11883	0.119482	0.119611	0	0.119565	0.11964	0.119618	0.119598	0.119479
PAP072	0.250118	0.248515	0.236161	0.235959	0.238197	0.232712	0.232773	0.233067	0.233123	0.233018	0.232788	0.246117	0.232667	0.236388	0.235942	0.234766	0.0709064	0.0677028	0.0680583	0.068753	0.0668942	0.0681507	0.000613847	0.0617463	0.0641789	0.0681167	0.068091	0.0684457	0.0645381	0.06814	0.0681346	0.000489735	0.118816	0.0694385	0.00185179	0.00214233	0.0685516	0.0685811	0.0714287	0.00180917	0.00223532	0.00129703	0.000704762	0.119565	0	0.000555595	0.00060491	0.000599948	0.000547586
PAP073	0.250108	0.248529	0.236236	0.236082	0.238306	0.232769	0.232922	0.233166	0.233185	0.233105	0.232907	0.246114	0.232813	0.236586	0.236038	0.234877	0.0709195	0.0677312	0.0680921	0.0688782	0.0670012	0.0683061	0.000777169	0.0618798	0.064272	0.0681625	0.0682496	0.0685252	0.0646514	0.0683255	0.0682769	0.000508118	0.118914	0.0694016	0.00193152	0.00221475	0.0686056	0.0685688	0.0714771	0.00178814	0.00231394	0.00134754	0.000572553	0.11964	0.000555595	0	0.000581616	0.000609697	0.000696893
PAP074	0.250201	0.248529	0.236254	0.236079	0.238307	0.23284	0.232939	0.233186	0.233214	0.233149	0.232903	0.246164	0.232815	0.236558	0.236069	0.234874	0.070966	0.0676982	0.0680822	0.0688672	0.0669954	0.0683309	0.000780252	0.0619506	0.0643184	0.0681268	0.0681625	0.0685984	0.064706	0.0683831	0.0682827	0.000633801	0.118949	0.069431	0.00190829	0.00225185	0.0686555	0.068605	0.0715872	0.00179672	0.00235579	0.00140255	0.000802275	0.119618	0.00060491	0.000581616	0	0.000569375	0.000778864
PAP078	0.250218	0.248524	0.236282	0.236107	0.238342	0.232854	0.232974	0.233148	0.233223	0.233087	0.232879	0.246089	0.232804	0.236613	0.236054	0.234853	0.0709075	0.067676	0.0682767	0.06889	0.067077	0.0683441	0.00076298	0.0618628	0.0643442	0.0682448	0.0681871	0.0686043	0.0647164	0.0684535	0.0682839	0.000716539	0.118955	0.0695052	0.00191715	0.00234071	0.0687523	0.0687798	0.0715234	0.00187181	0.00244475	0.0014245	0.000744017	0.119598	0.000599948	0.000609697	0.000569375	0	0.000633769
PAP080	0.250069	0.248316	0.236039	0.235853	0.238097	0.232575	0.232728	0.23293	0.232971	0.232927	0.23263	0.245947	0.232611	0.236317	0.235826	0.234645	0.0708945	0.0676117	0.0681574	0.0687488	0.06694	0.0682644	0.000731385	0.0617906	0.0642125	0.0681703	0.0680906	0.0683611	0.0645904	0.0682074	0.0681591	0.000546433	0.118818	0.0694981	0.00170343	0.00217638	0.0685775	0.0685706	0.0713631	0.0017773	0.00228586	0.00131331	0.000550399	0.119479	0.000547586	0.000696893	0.000778864	0.000633769	0
PAP081	0.250298	0.24859	0.23621	0.236067	0.238238	0.23281	0.232908	0.233157	0.233182	0.233103	0.232855	0.246195	0.232766	0.236499	0.236017	0.234835	0.0709679	0.0677532	0.068119	0.0689216	0.0669783	0.0683194	0.000624247	0.0618212	0.0642746	0.0681815	0.068189	0.0684536	0.0646663	0.0682569	0.0681889	0.000581456	0.118888	0.0693912	0.0019001	0.00221155	0.0686676	0.0686239	0.0715302	0.00177779	0.00232247	0.00155806	0.000742766	0.119603	0.000565747	0.000379564	0.000664828	0.000686995	0.000771676
PAP084	0.250911	0.249249	0.237043	0.236944	0.239143	0.233599	0.233756	0.233929	0.233985	0.233964	0.233687	0.246869	0.233618	0.237357	0.236813	0.235721	0.0720611	0.0685772	0.0692423	0.0698288	0.0679752	0.0693431	0.00189047	0.0629552	0.0652897	0.0692685	0.0692627	0.0695144	0.0656941	0.0692551	0.0692528	0.00175322	0.119845	0.0705509	0.00272452	0.00325344	0.069692	0.0695593	0.0724624	0.00286277	0.00338482	0.00250481	0.0018312	0.120565	0.0017105	0.00177903	0.00177657	0.00184882	0.00166403
PAP086	0.249995	0.248335	0.236056	0.235875	0.238148	0.232617	0.232802	0.232973	0.233039	0.232958	0.232685	0.245974	0.23262	0.236427	0.235879	0.234681	0.0708525	0.0675735	0.0680327	0.0686686	0.0669236	0.0681278	0.00061382	0.0617258	0.0641775	0.0680438	0.0680971	0.0683514	0.0644957	0.0682196	0.068134	0.000530307	0.118742	0.0693888	0.00176262	0.00206371	0.0685216	0.0685454	0.0712975	0.00169546	0.00223664	0.00125259	0.000547457	0.119449	0.000465065	0.000490139	0.000501953	0.000522094	0.000494822
PAP087	0.250097	0.248461	0.236167	0.235968	0.238227	0.232747	0.232809	0.233136	0.23311	0.233036	0.232797	0.246063	0.232732	0.236449	0.235977	0.234779	0.0708519	0.0676286	0.0680273	0.0687826	0.0669826	0.0682167	0.000584418	0.0617307	0.0642508	0.0680873	0.0680888	0.0684209	0.064477	0.0681682	0.0681433	0.000509531	0.118869	0.0694555	0.0017267	0.00208249	0.068511	0.0684426	0.071427	0.00166338	0.00214404	0.00124825	0.000651982	0.119553	0.000337193	0.000550098	0.000525179	0.000604725	0.00052028
PAP088	0.246629	0.257035	0.240596	0.240489	0.242662	0.237092	0.237252	0.237494	0.237427	0.237774	0.237589	0.263302	0.23712	0.240702	0.240344	0.239209	0.135831	0.132201	0.131517	0.132083	0.13176	0.132405	0.0997458	0.127754	0.130039	0.131569	0.131633	0.132689	0.129949	0.131665	0.131555	0.0994745	0.138507	0.132416	0.0989253	0.0987774	0.132888	0.131605	0.134031	0.100281	0.0988894	0.0997706	0.0996688	0.139007	0.099506	0.0995441	0.0995755	0.0995636	0.0994884
PAP089	0.235041	0.267297	0.216244	0.216044	0.218301	0.212302	0.212414	0.212611	0.212635	0.212517	0.21232	0.233309	0.212231	0.216025	0.216017	0.214304	0.00555744	0.00259183	0.00356634	0.0047519	0.00502005	0.00401495	0.0677418	0.00851148	0.00542331	0.00332479	0.00350319	0.00428969	0.00613123	0.00345588	0.00359496	0.0675545	0.0998993	0.00483256	0.0688163	0.068995	0.00390262	0.0041997	0.00724597	0.0685149	0.0689822	0.0680251	0.0676699	0.100564	0.0674941	0.0676122	0.0676823	0.0676137	0.0675296
PAP091	0.250526	0.248853	0.236723	0.236568	0.238776	0.233249	0.233328	0.233579	0.233542	0.23354	0.233319	0.24637	0.233278	0.236964	0.236505	0.235314	0.0711755	0.06789	0.0683962	0.0685677	0.0671767	0.0681608	0.00177353	0.0621229	0.0644494	0.0683912	0.0684369	0.068326	0.0644045	0.0683561	0.0684516	0.00152539	0.119216	0.0696006	0.00276851	0.00258042	0.0685628	0.0684604	0.0712049	0.00226972	0.00263325	0.00175498	0.0016554	0.119705	0.00151024	0.00154726	0.00148202	0.0016958	0.00145802
PAP092	0.250151	0.248558	0.236174	0.236064	0.238269	0.232753	0.232924	0.233165	0.2331	0.233081	0.232843	0.246136	0.232776	0.236511	0.236009	0.234857	0.0707767	0.0675924	0.068076	0.0687508	0.0669898	0.0682895	0.00079144	0.0618792	0.0642612	0.0681945	0.0682131	0.0686324	0.0646149	0.0682169	0.068128	0.000435351	0.11887	0.0693505	0.0017485	0.00214965	0.0685972	0.0685774	0.0714823	0.001696	0.00223206	0.00122528	0.000559299	0.119588	0.000423714	0.000405274	0.000481144	0.000499443	0.000565598
PAP093	0.266716	0.270415	0.251511	0.251376	0.253599	0.248209	0.248367	0.248566	0.248532	0.248519	0.248282	0.262597	0.248233	0.251883	0.251292	0.250293	0.0508286	0.0491007	0.0500506	0.0516725	0.0523468	0.0510414	0.0400219	0.0493914	0.0464372	0.0500264	0.0500266	0.0509194	0.0471469	0.0498896	0.0502458	0.0398727	0.137081	0.0508675	0.0409858	0.0413843	0.0499705	0.0507966	0.0541053	0.0409075	0.0413141	0.0403508	0.040037	0.137716	0.0398333	0.039857	0.0398406	0.03994	0.0399151
PAP094	0.263559	0.261178	0.24913	0.248961	0.251174	0.245838	0.245962	0.246165	0.246211	0.246156	0.245912	0.259577	0.245806	0.249536	0.248882	0.247885	0.0537832	0.0509063	0.0511836	0.0519727	0.0535813	0.0514386	0.0183745	0.0497005	0.0474798	0.051288	0.0512453	0.0517979	0.0479458	0.0514455	0.0513382	0.018282	0.134904	0.0523135	0.0195174	0.0198726	0.0515915	0.0515943	0.0545493	0.0192845	0.01988	0.018965	0.0183654	0.135518	0.0181118	0.0181336	0.0182358	0.0182882	0.018198
PAP095	0.251492	0.249799	0.237682	0.23755	0.239778	0.234209	0.234339	0.234579	0.234539	0.23453	0.234271	0.247306	0.234295	0.237992	0.237453	0.236293	0.0720385	0.0687404	0.0691356	0.0694498	0.068111	0.069037	0.00228839	0.0629549	0.0653229	0.069238	0.069303	0.0692657	0.0654759	0.0692611	0.0692309	0.00214536	0.119637	0.0705348	0.00326509	0.00298495	0.0694364	0.0695228	0.0722789	0.00247633	0.00319858	0.00225812	0.00223608	0.120197	0.00201496	0.002154	0.00219841	0.00227019	0.00204721
PAP096	0.250185	0.248548	0.236261	0.236111	0.238304	0.232778	0.232914	0.233147	0.233204	0.233164	0.232937	0.246126	0.232846	0.23655	0.236006	0.234907	0.0709003	0.0676493	0.0682866	0.068801	0.0669259	0.068318	0.000751954	0.06192	0.0642245	0.0681659	0.0681632	0.0685316	0.0646492	0.0682794	0.0682149	0.000636785	0.118891	0.0694456	0.00176695	0.00217723	0.0686418	0.0686072	0.0714671	0.00180439	0.00231	0.00139293	0.000760993	0.119601	0.000624658	0.000701861	0.000689538	0.000674397	0.000547025
PAP097	0.233448	0.266582	0.215111	0.214968	0.217208	0.211107	0.211204	0.211472	0.211359	0.21139	0.211112	0.232113	0.211104	0.214885	0.214864	0.213182	0.00697573	0.00367767	0.00219416	0.00268081	0.00652398	0.00272728	0.0693861	0.0109609	0.00678155	0.00215249	0.00223045	0.00312817	0.0068158	0.00229111	0.00223163	0.0691592	0.0975204	0.00463175	0.0705469	0.0703162	0.00438287	0.00229702	0.00475928	0.0699265	0.0703768	0.069441	0.0692688	0.0980791	0.069204	0.069228	0.0692513	0.0693786	0.069238
PAP098	0.233607	0.266229	0.214778	0.21463	0.216887	0.2108	0.210942	0.211142	0.211178	0.211081	0.210899	0.231949	0.210775	0.214591	0.21459	0.212863	0.00652204	0.00317371	0.0018331	0.00299648	0.00594005	0.00304752	0.0691468	0.0107379	0.00622467	0.00181317	0.00167983	0.00362012	0.00714219	0.00188363	0.00175349	0.0690549	0.0979635	0.00418862	0.0702809	0.0705607	0.00476589	0.00252646	0.00553847	0.0700545	0.0706138	0.0694356	0.0691104	0.098617	0.0689878	0.0691618	0.0691026	0.0691232	0.0690062
PAP100	0.251198	0.24927	0.237144	0.237023	0.23923	0.233724	0.233789	0.234069	0.233993	0.233881	0.233766	0.246867	0.233749	0.237421	0.236955	0.235749	0.0720652	0.0687831	0.0692094	0.0694019	0.0681453	0.0690882	0.00215933	0.0630558	0.065426	0.0693679	0.0692451	0.0692211	0.0652909	0.0693561	0.0693422	0.00204243	0.119729	0.0706096	0.00314548	0.0031553	0.0693537	0.0693869	0.0723249	0.0024902	0.00313765	0.00213185	0.00212329	0.120284	0.00200442	0.00213853	0.00211921	0.00214781	0.00202147
PAP101	0.233496	0.266102	0.214652	0.214486	0.216755	0.210698	0.210755	0.211039	0.211044	0.21098	0.210716	0.23179	0.210733	0.214487	0.214537	0.212747	0.00706466	0.00342847	0.00215245	0.00259485	0.00646102	0.00250667	0.0692776	0.0108315	0.00677422	0.0021847	0.00213985	0.00331424	0.00672774	0.00225951	0.00220676	0.0690675	0.0978438	0.00463126	0.0702956	0.0703476	0.00452021	0.00204617	0.00503977	0.0698612	0.0702664	0.0692862	0.069206	0.0984002	0.0690531	0.0691541	0.0691424	0.0692638	0.0691359
PAP103	0.250667	0.248898	0.236725	0.236562	0.238799	0.233308	0.23342	0.23363	0.233574	0.233572	0.233316	0.246517	0.233302	0.236973	0.236568	0.235308	0.0714825	0.0682457	0.0686459	0.0688997	0.0675873	0.0685591	0.00152368	0.0624495	0.064803	0.0687548	0.0687731	0.0687175	0.064921	0.0687782	0.068668	0.00135524	0.119216	0.0700215	0.00257189	0.00237156	0.0688437	0.0688488	0.07164	0.00185369	0.00262104	0.00152203	0.00154737	0.119822	0.00139833	0.00147623	0.00146835	0.00150057	0.00141577
PAP104	0.252041	0.250154	0.237892	0.237681	0.239972	0.234466	0.234566	0.234658	0.234767	0.234664	0.23443	0.247714	0.234347	0.238014	0.237673	0.23652	0.0722015	0.0688478	0.0694366	0.0694984	0.0682645	0.0692984	0.00238112	0.0630666	0.0655174	0.0694968	0.069407	0.0693592	0.0656779	0.0695094	0.0695214	0.00228357	0.120449	0.070656	0.00333426	0.00339761	0.0695262	0.0696951	0.0723339	0.00305382	0.0035668	0.00246765	0.0022782	0.120987	0.00240495	0.00232473	0.00233349	0.00245568	0.0021597
PAP105	0.250416	0.248569	0.236425	0.236303	0.238586	0.232969	0.233128	0.233246	0.23319	0.233165	0.232896	0.246209	0.232862	0.236548	0.236244	0.235082	0.0714638	0.0682055	0.0685851	0.0691817	0.0676151	0.0685374	0.00158033	0.0624242	0.0648612	0.0686511	0.0686826	0.0688353	0.0648428	0.068729	0.0686972	0.00139034	0.119244	0.0699773	0.00257033	0.00239506	0.0688173	0.0687729	0.0718148	0.00200069	0.0026256	0.00160758	0.00151236	0.119885	0.00143916	0.00144721	0.00151812	0.00154947	0.00136986
PAP107	0.249918	0.24911	0.235878	0.235717	0.237912	0.232456	0.232535	0.232776	0.232742	0.232664	0.232449	0.245665	0.232455	0.236101	0.235662	0.234454	0.0725513	0.0693241	0.0697984	0.070175	0.0685693	0.0696217	0.0024099	0.0634516	0.0658434	0.0697814	0.0697012	0.0697605	0.0659375	0.0698009	0.0697409	0.00232412	0.118451	0.0710415	0.00158423	0.00157774	0.0699706	0.0699846	0.0727246	0.00311949	0.00151265	0.00258415	0.00262293	0.119024	0.00236016	0.00249016	0.00247769	0.00252415	0.00245598
PAP108	0.250083	0.248512	0.236178	0.236055	0.23829	0.232746	0.232934	0.233119	0.233144	0.233108	0.232841	0.24609	0.232776	0.236539	0.236009	0.234856	0.0709871	0.0676256	0.0682476	0.0688495	0.0669089	0.0683644	0.0005861	0.061915	0.0642329	0.0682263	0.0681324	0.0685224	0.0647215	0.0682808	0.0682216	0.000706018	0.118875	0.0695196	0.00185634	0.00230797	0.0687502	0.0687346	0.0715258	0.00185051	0.00235081	0.00141635	0.000646487	0.119543	0.000559959	0.000489861	0.000667669	0.0005972	0.000647762
PAP109	0.25194	0.250137	0.23815	0.238031	0.239984	0.234747	0.2348	0.234927	0.234936	0.234922	0.234734	0.247947	0.234657	0.238117	0.237935	0.236578	0.0725732	0.0692084	0.0696603	0.0700289	0.068546	0.069821	0.00252	0.0635151	0.0657672	0.0698003	0.0697785	0.0698369	0.0660532	0.0698733	0.0698066	0.00238669	0.120426	0.071016	0.00360493	0.00351385	0.0699922	0.0697631	0.0727175	0.00310128	0.00367962	0.00292036	0.00247992	0.121036	0.00239933	0.00240169	0.00254674	0.00247812	0.00225316
PAP110	0.233405	0.26642	0.215049	0.214877	0.217161	0.211054	0.21119	0.211412	0.21124	0.211269	0.211012	0.232061	0.211005	0.214812	0.214854	0.213098	0.0070422	0.00377743	0.00245644	0.00273521	0.0068484	0.0027479	0.0694392	0.0109729	0.00703002	0.00237818	0.00237528	0.00344609	0.00685319	0.00231334	0.00234608	0.0692949	0.0976858	0.00478968	0.0704731	0.070498	0.00471564	0.00247101	0.00502781	0.0700188	0.0705394	0.069372	0.0694804	0.0982709	0.0693223	0.0693692	0.0694482	0.0694128	0.0693377
PAP111	0.250852	0.249947	0.23673	0.236608	0.238808	0.233329	0.233435	0.233643	0.233611	0.233531	0.233305	0.246586	0.233282	0.236943	0.236555	0.235391	0.0729486	0.069598	0.0700713	0.0705251	0.069091	0.0700209	0.00289203	0.0638581	0.0663081	0.0701501	0.0701703	0.0702315	0.0663151	0.070239	0.0703087	0.00282472	0.118841	0.0715158	0.00211002	0.00204361	0.0702104	0.0703904	0.0731908	0.00328463	0.00211353	0.00305527	0.00289679	0.119456	0.00271172	0.00287636	0.00277838	0.00295889	0.00277193
PAP112	0.250292	0.248684	0.236443	0.236306	0.238491	0.23299	0.233114	0.23337	0.233334	0.233325	0.233067	0.246197	0.23306	0.236727	0.236235	0.235066	0.0712054	0.0679876	0.0684022	0.0688032	0.0674052	0.0682928	0.00146774	0.0621257	0.0646855	0.0684265	0.068508	0.0685775	0.0644565	0.0684164	0.0684429	0.00111821	0.119057	0.0696934	0.00250584	0.00221246	0.0685451	0.068582	0.0716178	0.00185877	0.00222134	0.00136171	0.00124328	0.119652	0.00122498	0.00120417	0.00125822	0.00132969	0.00119824
PAP114	0.250546	0.248768	0.236642	0.236485	0.238688	0.233235	0.233273	0.233535	0.233477	0.233474	0.233252	0.24641	0.233214	0.236893	0.236497	0.235216	0.0713827	0.0682494	0.0686745	0.0690511	0.067632	0.0686001	0.00163485	0.0624189	0.0649417	0.068715	0.0687638	0.068869	0.064752	0.0686952	0.068717	0.00137011	0.119296	0.0699775	0.00257945	0.00231074	0.0689106	0.0686967	0.0716833	0.00199416	0.00245122	0.0017337	0.00144638	0.119821	0.00146136	0.0014852	0.00146123	0.00151525	0.00146204
PAP116	0.250432	0.248592	0.236471	0.2363	0.238489	0.233043	0.233134	0.233358	0.23336	0.233296	0.233047	0.246213	0.233008	0.236719	0.236298	0.235078	0.0713091	0.0680994	0.068521	0.0688996	0.0673799	0.068396	0.00142336	0.0622464	0.0647458	0.0685458	0.068532	0.068643	0.0646302	0.0685814	0.0685448	0.00118335	0.11902	0.0697601	0.00247733	0.00246883	0.0687911	0.0686671	0.0715718	0.00194638	0.00247336	0.00151395	0.00125811	0.11964	0.00112247	0.00134488	0.00125919	0.00131273	0.001278
PAP117	0.214264	0.249533	0.199476	0.199244	0.201461	0.19564	0.195813	0.196046	0.195977	0.196311	0.195991	0.231122	0.195616	0.199524	0.199246	0.197618	0.126742	0.122675	0.121885	0.122472	0.122085	0.121643	0.14962	0.124191	0.125689	0.121873	0.121977	0.122464	0.125814	0.121968	0.121917	0.149469	0.13601	0.121173	0.14883	0.148829	0.123511	0.121998	0.125287	0.150229	0.148988	0.14957	0.149597	0.136512	0.149475	0.149602	0.14958	0.149538	0.149331
PAP118	0.251633	0.250221	0.238061	0.23797	0.239799	0.234606	0.234738	0.234946	0.234942	0.23494	0.234735	0.247819	0.234707	0.238035	0.23784	0.236354	0.0721845	0.0688557	0.0693495	0.0696222	0.0683167	0.0694103	0.00232992	0.0630885	0.065519	0.0694666	0.0693231	0.069378	0.0656295	0.0693975	0.0694786	0.00217041	0.120607	0.0707482	0.0033213	0.00336565	0.0696753	0.0697177	0.0725497	0.00281402	0.00325024	0.00242882	0.00224792	0.121124	0.00214617	0.00227353	0.00225238	0.00223178	0.00208992
PAP119	0.251048	0.249255	0.237176	0.237081	0.239267	0.233763	0.233881	0.234141	0.234149	0.234116	0.233839	0.246912	0.233786	0.237458	0.237029	0.235876	0.0718691	0.068631	0.0690909	0.0693553	0.067975	0.0688988	0.00192976	0.0627719	0.0652521	0.0691216	0.0691463	0.0690777	0.0650564	0.0691352	0.06903	0.00163116	0.119718	0.0703769	0.00289379	0.00279772	0.0693504	0.0691973	0.0719969	0.00242224	0.00288021	0.0017148	0.00177748	0.120341	0.0017279	0.00183366	0.0017264	0.00169186	0.00175309
PAP120	0.233304	0.265951	0.214448	0.2143	0.216572	0.210474	0.210632	0.210858	0.210885	0.210805	0.210568	0.231659	0.210442	0.214304	0.214258	0.212543	0.00622425	0.00273585	0.00143595	0.00256165	0.00565028	0.00248927	0.068825	0.0103102	0.00592439	0.00134458	0.00141377	0.00321847	0.00659145	0.00149595	0.00142254	0.0686373	0.0976814	0.00380798	0.0699483	0.0701938	0.00412764	0.00208522	0.00504913	0.0697216	0.0701806	0.069128	0.0689127	0.0983515	0.068694	0.0687869	0.068779	0.0688653	0.068764
PAP121	0.23362	0.266643	0.215303	0.215093	0.217333	0.211328	0.211405	0.211584	0.211571	0.211471	0.211233	0.232306	0.211218	0.214999	0.215079	0.213329	0.00714153	0.00372612	0.00224157	0.00255978	0.0067353	0.00284089	0.0694677	0.0109607	0.00697507	0.00239384	0.00242101	0.00345768	0.00687516	0.00240083	0.00239295	0.0693635	0.0975785	0.00485633	0.0705477	0.0705255	0.00459518	0.00257701	0.00479525	0.0699516	0.0705834	0.0694385	0.0695405	0.0982532	0.0692276	0.0693594	0.0694735	0.0694235	0.0693181
PAP122	0.234213	0.266659	0.215577	0.215417	0.217609	0.211597	0.211656	0.211848	0.211781	0.211854	0.211548	0.232657	0.211561	0.215228	0.215377	0.21357	0.00818264	0.00491896	0.00555379	0.00602914	0.00324159	0.00548244	0.068097	0.00802449	0.00860416	0.00566347	0.00556552	0.00544155	0.00867003	0.00567549	0.00558284	0.0680445	0.099106	0.00714333	0.069205	0.069196	0.00566635	0.00578556	0.00861902	0.0688095	0.0692402	0.0681786	0.0680849	0.0996851	0.0678525	0.0680862	0.0680478	0.068065	0.0679747
PAP123	0.249662	0.248955	0.235567	0.235424	0.237595	0.23214	0.232271	0.232454	0.232517	0.232485	0.232176	0.245513	0.232114	0.235858	0.235354	0.234193	0.0721055	0.068717	0.0693434	0.069923	0.0680467	0.0695263	0.00161194	0.0630659	0.0653738	0.0693847	0.069292	0.069565	0.065793	0.0694478	0.0692789	0.00173006	0.118185	0.0706134	0.00101316	0.00144221	0.0698641	0.0697138	0.0726071	0.00285057	0.00158039	0.00243133	0.0018236	0.118887	0.00159084	0.00168579	0.00176703	0.00166194	0.00164594
PAP124	0.249925	0.249164	0.235974	0.235845	0.238037	0.232553	0.23264	0.232841	0.232841	0.232831	0.232614	0.245804	0.232508	0.236265	0.235761	0.234605	0.0725334	0.069114	0.0696335	0.0700553	0.0685209	0.0695517	0.00232591	0.0634374	0.0656748	0.0697706	0.069649	0.0697574	0.0659408	0.0696324	0.0696758	0.00236533	0.11829	0.0710162	0.00152739	0.0015612	0.0698819	0.0699281	0.072863	0.00320277	0.00163036	0.00255583	0.00232987	0.11896	0.00225142	0.00229337	0.00228236	0.00232631	0.00215909
PAP125	0.2501	0.248469	0.236202	0.236064	0.238281	0.232782	0.232914	0.233128	0.233122	0.233063	0.232818	0.245965	0.232793	0.236496	0.236036	0.234811	0.0711198	0.0679177	0.0683082	0.06867	0.0672877	0.0683693	0.00127444	0.0620334	0.064574	0.0683564	0.0684122	0.0684958	0.0644653	0.0683569	0.0683883	0.000992781	0.118933	0.0696422	0.00232537	0.00216481	0.0685785	0.0686265	0.0714761	0.0017702	0.00203595	0.00148219	0.00118805	0.119467	0.00107883	0.00123664	0.00121413	0.00121505	0.00115772
PAP126	0.250702	0.249133	0.236943	0.236824	0.238989	0.233499	0.233579	0.233798	0.233783	0.233786	0.233564	0.246729	0.233538	0.237162	0.236708	0.235545	0.0715343	0.0682558	0.0688096	0.069235	0.0676763	0.0687299	0.00181782	0.0624875	0.0649123	0.0688983	0.0687323	0.0689283	0.0648496	0.0688644	0.0689037	0.00159232	0.119473	0.0700657	0.00280776	0.00288342	0.0689916	0.069024	0.0719529	0.00228153	0.00280855	0.00186515	0.00167958	0.120071	0.00153514	0.00170069	0.001699	0.00174612	0.00154696
PAP128	0.250612	0.248761	0.236573	0.236389	0.238625	0.233095	0.23318	0.233413	0.233459	0.233453	0.233188	0.246414	0.233151	0.236851	0.236381	0.235198	0.0715431	0.0680224	0.0685895	0.0689207	0.0674389	0.0684751	0.0014964	0.0622971	0.0648058	0.0686203	0.0685964	0.0686656	0.0647935	0.068757	0.0687545	0.00127706	0.119213	0.0699348	0.00260365	0.00247399	0.0688138	0.0687603	0.0715616	0.0018433	0.00227864	0.00156519	0.00143164	0.119826	0.00132326	0.00135806	0.00136908	0.00133996	0.00130417
PAP129	0.235077	0.267454	0.216429	0.216246	0.218493	0.212455	0.212531	0.212818	0.212701	0.212585	0.212482	0.233391	0.212456	0.216126	0.216229	0.214474	0.00641851	0.00352781	0.0026488	0.00268964	0.0068559	0.0043175	0.0696316	0.0112966	0.0073471	0.00262641	0.00256975	0.0042834	0.00730159	0.00265048	0.00269353	0.069328	0.0993653	0.00585896	0.0705913	0.0704959	0.00421669	0.00262351	0.00517608	0.0700627	0.0705957	0.0694612	0.0693883	0.0998905	0.0694058	0.069455	0.0694196	0.0695592	0.0694038
PAP134	0.233796	0.266357	0.215096	0.21496	0.217213	0.211103	0.211188	0.211443	0.211355	0.211385	0.211092	0.232067	0.211124	0.214836	0.214891	0.213149	0.0059988	0.00287255	0.00140311	0.00170869	0.0056756	0.00310837	0.0685463	0.0101664	0.00615501	0.00149308	0.00145975	0.0033054	0.00611908	0.00148446	0.00146398	0.068355	0.0982526	0.00507238	0.0696178	0.0695837	0.00345278	0.00152279	0.00460283	0.0689668	0.0695411	0.0685365	0.0685268	0.0988464	0.0682651	0.0684099	0.0684507	0.0684756	0.0683679
PAP135	0.233704	0.266207	0.214961	0.214814	0.217047	0.210951	0.211032	0.211298	0.211205	0.211227	0.210979	0.231936	0.210974	0.214737	0.214723	0.21302	0.0080129	0.00457251	0.00505224	0.00554489	0.0028893	0.00501956	0.067521	0.00725837	0.0083366	0.00511709	0.00521573	0.00500628	0.00799095	0.00510001	0.00521297	0.06726	0.0983474	0.00670493	0.0685565	0.0683836	0.00525687	0.00494496	0.00828323	0.0678914	0.0684646	0.0673228	0.0673372	0.0989033	0.0672487	0.0672637	0.0673407	0.0674117	0.0672574
PAP136	0.250154	0.248506	0.236233	0.236102	0.238279	0.232785	0.232938	0.23307	0.233166	0.233142	0.232899	0.246111	0.232779	0.236542	0.236063	0.234905	0.0708636	0.0676477	0.0681875	0.0687142	0.0668862	0.0682981	0.000619519	0.0619352	0.0642223	0.0681281	0.0681302	0.0685396	0.0646019	0.068295	0.0681956	0.000563352	0.11894	0.0692594	0.00177704	0.00233451	0.0687019	0.0686002	0.0713943	0.00166822	0.00231605	0.00136409	0.000565087	0.119613	0.000490175	0.000617865	0.000599731	0.000624226	0.000575941
PAP137	0.25012	0.248497	0.236101	0.23592	0.238141	0.232654	0.232777	0.233035	0.233043	0.232972	0.232707	0.24603	0.232607	0.2364	0.235881	0.2347	0.0709726	0.0677151	0.0680406	0.0688162	0.0669573	0.068229	0.000618594	0.0618493	0.0642168	0.0681159	0.0682166	0.0684255	0.0646157	0.0682718	0.0682242	0.000489249	0.11886	0.0693743	0.00177891	0.00208364	0.0685804	0.0685237	0.0714999	0.00167424	0.00217633	0.0013011	0.000594003	0.119584	0.000418103	0.000468858	0.000464875	0.00062989	0.000534792
PAP141	0.250092	0.248449	0.236219	0.236072	0.23828	0.232764	0.232892	0.233128	0.233152	0.233088	0.232858	0.246112	0.232773	0.236505	0.236004	0.234828	0.0708979	0.0676491	0.0681414	0.0687683	0.0669365	0.0681988	0.000629824	0.0618283	0.0642192	0.0681099	0.0681167	0.0684937	0.0645552	0.0682148	0.0681248	0.000531967	0.118827	0.0695149	0.00166475	0.00212982	0.0686086	0.0685388	0.071409	0.00172233	0.00229024	0.00117449	0.000580711	0.119589	0.000534671	0.000614019	0.000629223	0.000708385	0.000486885
PAP143	0.25001	0.24834	0.236097	0.235964	0.238199	0.232667	0.232783	0.233043	0.233056	0.232961	0.232752	0.245963	0.232679	0.236444	0.235883	0.234736	0.0708986	0.0675842	0.0680996	0.0687127	0.0669256	0.0682223	0.000711454	0.0617908	0.0642093	0.0681042	0.0680781	0.0684108	0.0644609	0.0682392	0.068165	0.000538582	0.118705	0.0693928	0.00169568	0.00226263	0.0685709	0.0684885	0.0713904	0.00178324	0.00244984	0.00123106	0.000706149	0.11941	0.000563097	0.000797242	0.000610931	0.000621669	0.000506293
PAP144	0.250177	0.24848	0.236252	0.236083	0.2383	0.232804	0.232932	0.233128	0.233207	0.233139	0.232901	0.246083	0.232745	0.236522	0.236019	0.234885	0.0708601	0.0677349	0.0681272	0.0687428	0.0669728	0.0682867	0.000637295	0.0618362	0.0643388	0.0681981	0.0680568	0.0684598	0.0645694	0.0681716	0.068095	0.000604486	0.118871	0.0696105	0.0017697	0.0023437	0.0686192	0.0687194	0.0713936	0.00171986	0.00234376	0.00123355	0.000690323	0.11952	0.000500386	0.000644462	0.000725465	0.000642198	0.000645375
PAP145	0.25005	0.248361	0.236084	0.235911	0.238138	0.232647	0.232759	0.233015	0.233026	0.23295	0.232723	0.245955	0.232677	0.236409	0.235886	0.234685	0.0709819	0.0677281	0.0681504	0.0687857	0.0670681	0.0682058	0.000860881	0.0619168	0.064333	0.0681785	0.0682239	0.0684106	0.0645719	0.0682467	0.06823	0.000696885	0.118894	0.0695013	0.00183072	0.00215669	0.0685702	0.0685517	0.0713923	0.00181022	0.00229654	0.00134594	0.000802767	0.119548	0.000564961	0.000663199	0.00076979	0.000729256	0.000615846
PAP146	0.250515	0.248796	0.236582	0.236431	0.238653	0.233169	0.233252	0.233504	0.233401	0.233408	0.233189	0.246393	0.233207	0.236905	0.236429	0.23518	0.07114	0.0679326	0.0683973	0.0687091	0.0673018	0.0683621	0.00127135	0.0621116	0.0646297	0.0684498	0.0684727	0.0686495	0.0644672	0.068406	0.0684348	0.000985715	0.118943	0.0697083	0.00222467	0.00207559	0.0685511	0.068752	0.0715333	0.00198728	0.00233979	0.0013661	0.00117081	0.119578	0.00106789	0.00117472	0.00112226	0.00120644	0.00107516
PAP147	0.246697	0.245971	0.232445	0.232327	0.234537	0.229016	0.22909	0.22933	0.22933	0.229296	0.229041	0.242365	0.228967	0.232709	0.232318	0.231016	0.0695164	0.0662181	0.0666844	0.0671261	0.0656382	0.0652523	0.00669007	0.0680482	0.0696124	0.0667293	0.0667701	0.06625	0.0696312	0.0667547	0.066683	0.00639829	0.114445	0.064754	0.0077357	0.00770735	0.0669236	0.0669517	0.0699548	0.00722554	0.00775105	0.00686674	0.0066604	0.11504	0.00650107	0.00663054	0.00649467	0.00660221	0.00651433
PAP148	0.250546	0.248855	0.236688	0.236544	0.238748	0.233264	0.233414	0.233527	0.23352	0.233529	0.233252	0.2464	0.233267	0.23697	0.236541	0.235315	0.0712977	0.0680073	0.0684992	0.0688213	0.0673378	0.0684618	0.00139199	0.0622203	0.0646169	0.068561	0.0684661	0.0687235	0.0646457	0.0686635	0.0686319	0.00131691	0.119222	0.0697866	0.00262931	0.00250118	0.068827	0.0688534	0.0715209	0.00216674	0.00255663	0.00155061	0.00143332	0.119758	0.00130671	0.00134462	0.00127152	0.00125976	0.00133288
PAP149	0.250472	0.248815	0.236686	0.236514	0.238744	0.233202	0.233323	0.233487	0.233487	0.233441	0.23322	0.246357	0.23317	0.236912	0.236484	0.235245	0.0713164	0.0681053	0.0684362	0.0689569	0.0673986	0.0683344	0.00142359	0.0622666	0.0646685	0.068547	0.0685933	0.0687077	0.064774	0.0685944	0.0685498	0.00118411	0.119049	0.0698225	0.0023896	0.00213065	0.0687055	0.0686662	0.0716229	0.00177092	0.00240816	0.00149685	0.00137257	0.119685	0.00118854	0.00113128	0.00121597	0.00136082	0.00115016
PAP150	0.250202	0.248529	0.236292	0.236116	0.23835	0.232819	0.232918	0.233164	0.233099	0.233098	0.232856	0.246009	0.232872	0.236601	0.236081	0.234869	0.0710853	0.0678243	0.0682447	0.0686071	0.0671751	0.0681835	0.00124592	0.0619832	0.0644013	0.0683016	0.0682903	0.0684126	0.0645197	0.0683111	0.0683282	0.001002	0.118768	0.0695913	0.00224122	0.00224288	0.0684373	0.0684424	0.0713661	0.00168522	0.00233328	0.00135532	0.00119751	0.119365	0.000968057	0.00100629	0.00103205	0.00109948	0.00098735
PAP151	0.250753	0.249029	0.236745	0.236606	0.238816	0.233329	0.233447	0.233694	0.2336	0.233573	0.233346	0.246499	0.233352	0.237038	0.23659	0.235354	0.0712774	0.068004	0.0683751	0.0689123	0.0673454	0.0684638	0.00121378	0.0621928	0.064642	0.0684663	0.0684115	0.0687067	0.0646869	0.0685515	0.0685105	0.00114563	0.119082	0.0698488	0.00231469	0.00245214	0.0687089	0.0688289	0.0716171	0.00221062	0.00229748	0.00169319	0.00133312	0.119729	0.00114144	0.00118779	0.00122663	0.00125111	0.00118622
PAP152	0.251218	0.249385	0.237213	0.237059	0.239265	0.233791	0.233846	0.234119	0.234039	0.233917	0.23377	0.247012	0.233784	0.237443	0.237021	0.235794	0.0715324	0.0683167	0.0687064	0.0691556	0.0676493	0.0685501	0.00173965	0.0625034	0.0649709	0.0687237	0.0688503	0.0688585	0.0649442	0.0688214	0.0687502	0.00149738	0.119408	0.0700748	0.00284842	0.00263962	0.0688689	0.069037	0.0717402	0.00219418	0.00255317	0.00187081	0.00172043	0.119886	0.00144638	0.00166994	0.00159539	0.00162576	0.00160628
PAP153	0.332947	0.357344	0.317942	0.317819	0.319939	0.314957	0.315091	0.315089	0.31512	0.31507	0.314905	0.331772	0.314888	0.318208	0.317774	0.316985	0.135185	0.132592	0.132876	0.13372	0.134684	0.133423	0.186683	0.138532	0.135281	0.133154	0.132988	0.133507	0.13558	0.132974	0.133028	0.186471	0.215328	0.134501	0.187453	0.187642	0.133736	0.133348	0.136056	0.187081	0.187641	0.186613	0.186618	0.215937	0.186448	0.186476	0.186526	0.186529	0.186472
PAP154	0.234558	0.267117	0.216038	0.215824	0.218086	0.212069	0.212168	0.212244	0.21217	0.212194	0.211904	0.233108	0.211878	0.215584	0.215831	0.214064	0.00912937	0.00575358	0.0062548	0.00670774	0.0041275	0.00594594	0.0685127	0.00818762	0.00945457	0.00633554	0.00628562	0.00629195	0.00927841	0.00629467	0.00632098	0.0683264	0.0995916	0.00797023	0.0694673	0.0694957	0.00678403	0.0061657	0.00895592	0.0689493	0.0694848	0.0683878	0.0684934	0.100121	0.0682302	0.0683262	0.068388	0.0683409	0.068358
PAP155	0.237149	0.268547	0.218429	0.218215	0.220491	0.21449	0.214545	0.214859	0.214774	0.214723	0.214475	0.235322	0.214501	0.218237	0.218249	0.216458	0.0095673	0.0063061	0.00631582	0.00669973	0.00927961	0.00652669	0.0633422	0.00526413	0.0026458	0.00642236	0.00635851	0.0067028	0.00255748	0.00632473	0.00642002	0.0632056	0.101691	0.00812037	0.0643576	0.0643524	0.00697604	0.00653891	0.00949234	0.0639325	0.0645093	0.0632964	0.0633298	0.102253	0.0631749	0.0632063	0.06325	0.0632875	0.0631839
PAP156	0.238041	0.270092	0.219505	0.219289	0.221602	0.215595	0.2157	0.215915	0.215825	0.215815	0.215512	0.237236	0.21552	0.219364	0.219356	0.217654	0.0128922	0.00945927	0.0095341	0.00960683	0.0123356	0.00971147	0.0704358	0.0166171	0.012968	0.00958702	0.00958822	0.00993915	0.0129329	0.00965402	0.00974891	0.0703877	0.102307	0.011543	0.0715759	0.0716663	0.0104337	0.00970151	0.012083	0.0710956	0.0715556	0.0705263	0.0704048	0.102816	0.0702881	0.0703069	0.0703693	0.0703228	0.0703134
PAP157	0.234792	0.26703	0.215978	0.215779	0.218031	0.212023	0.212074	0.212305	0.212199	0.212221	0.211946	0.233053	0.211982	0.215681	0.215763	0.213968	0.00554274	0.00277984	0.00322349	0.00371167	0.00539486	0.00311606	0.068455	0.0100201	0.00652091	0.00331771	0.00334738	0.00333146	0.0063034	0.00314391	0.00329404	0.0681604	0.099368	0.00485192	0.0693586	0.0693787	0.0032825	0.00367792	0.00654643	0.0690186	0.0694373	0.0682929	0.0683376	0.0998865	0.0681235	0.0683283	0.06834	0.0682961	0.068208
PAP158	0.208557	0.243255	0.193385	0.193206	0.195342	0.18947	0.189553	0.189857	0.189698	0.190052	0.189732	0.225135	0.189384	0.193316	0.193132	0.191388	0.121435	0.117277	0.116514	0.117088	0.11668	0.117683	0.132735	0.111114	0.113476	0.116564	0.116565	0.117895	0.113629	0.116564	0.116561	0.132534	0.129542	0.11935	0.131894	0.132006	0.118288	0.116837	0.120269	0.133414	0.131967	0.132614	0.132595	0.130042	0.13258	0.132686	0.13265	0.132657	0.132454
PAP159	0.250265	0.248522	0.23633	0.236161	0.238386	0.232884	0.233021	0.233325	0.233177	0.233141	0.232901	0.246137	0.232928	0.236616	0.236164	0.234891	0.071131	0.0678614	0.06826	0.0686666	0.0671854	0.0681516	0.00120672	0.0620513	0.064444	0.0683524	0.0682864	0.0683605	0.0644115	0.0683829	0.0683582	0.00110558	0.118789	0.0696925	0.00221258	0.00229789	0.0685363	0.0685444	0.0713741	0.00181545	0.00227369	0.00132669	0.00120066	0.119398	0.00103042	0.00109725	0.00110586	0.0011952	0.00107754
PAP164	0.250731	0.249326	0.237049	0.236912	0.239139	0.233622	0.233738	0.234014	0.233921	0.23391	0.23366	0.24678	0.233639	0.237333	0.23689	0.235646	0.0715025	0.0682416	0.0687181	0.069176	0.0676116	0.0686597	0.00154517	0.0624448	0.0647982	0.06871	0.0687462	0.0688635	0.0648651	0.0687578	0.0687224	0.00126983	0.119583	0.0700036	0.00263147	0.00276394	0.0689665	0.0689043	0.0718658	0.00230169	0.00278147	0.00187541	0.00155908	0.120169	0.00139965	0.00149288	0.0014289	0.00153485	0.00147931
PAP167	0.249983	0.249332	0.235947	0.235753	0.237989	0.232513	0.232615	0.232794	0.232779	0.2327	0.23248	0.245726	0.232442	0.236151	0.235745	0.234516	0.0724327	0.0691227	0.0695662	0.0700358	0.0684806	0.069533	0.00219589	0.0633809	0.0657282	0.0696137	0.0696676	0.0697929	0.0658442	0.0696984	0.0696772	0.00221258	0.118206	0.0709408	0.00153004	0.00137859	0.0697941	0.0698563	0.0726608	0.00284423	0.00152661	0.00239179	0.00229064	0.118869	0.00213348	0.00217884	0.00217365	0.00224556	0.00226464
PAP168	0.250188	0.249382	0.236184	0.236063	0.238226	0.232744	0.232854	0.233095	0.232957	0.232942	0.23272	0.245933	0.232738	0.236405	0.236019	0.234743	0.0725164	0.0691947	0.0696311	0.0699749	0.0685454	0.0695312	0.00245915	0.0633509	0.0657757	0.0697168	0.0696873	0.0698095	0.0658297	0.0697033	0.0697015	0.00228088	0.118256	0.0709501	0.001502	0.00157952	0.069827	0.0699177	0.0728033	0.00304537	0.00180661	0.00264318	0.00248989	0.118835	0.00230733	0.00236918	0.00237068	0.00240679	0.00238291
PAP169	0.251018	0.249296	0.237114	0.236944	0.23916	0.233672	0.233751	0.233948	0.233949	0.233991	0.233707	0.246865	0.233678	0.237388	0.236946	0.2357	0.0717603	0.06841	0.0689376	0.0693065	0.0677857	0.0686652	0.00177718	0.0626253	0.0649831	0.0689694	0.0688637	0.0689566	0.0649868	0.0689448	0.0689479	0.00158106	0.119478	0.0702521	0.00284728	0.00283247	0.0690391	0.068905	0.0718877	0.00211835	0.00272858	0.00172035	0.00167106	0.120147	0.0015727	0.00164401	0.00174494	0.00169043	0.00156262
PAP171	0.235379	0.267656	0.21669	0.216511	0.218765	0.212777	0.212822	0.213075	0.213086	0.213008	0.212735	0.234609	0.212702	0.216547	0.216543	0.214785	0.0122286	0.00906575	0.00793556	0.00835014	0.0110855	0.00916483	0.0691556	0.0150831	0.0120217	0.008037	0.00810272	0.00928945	0.011926	0.00796074	0.0080533	0.0689552	0.0996246	0.0110898	0.0702682	0.0702402	0.00978468	0.00811183	0.0112717	0.0698736	0.0701694	0.0691471	0.0690696	0.10026	0.0688505	0.0690078	0.0690201	0.069112	0.0689934
4529	0.215902	0.254521	0.200954	0.200802	0.203048	0.196784	0.196945	0.197077	0.197018	0.197	0.196725	0.21859	0.196679	0.200563	0.200759	0.198919	0.037679	0.0341907	0.0346018	0.0352005	0.0333909	0.0333357	0.0488151	0.0360545	0.0377215	0.0346194	0.0347094	0.0342351	0.0380135	0.034756	0.034721	0.0488234	0.0776284	0.0324492	0.0482416	0.048333	0.0350701	0.0350036	0.0379318	0.0498007	0.0483192	0.0492586	0.0489167	0.0784493	0.0487258	0.0487369	0.0488877	0.0489988	0.0488866
50594	0.27325	0.305228	0.255473	0.255317	0.257579	0.256793	0.256908	0.257148	0.257157	0.257162	0.256906	0.266627	0.256846	0.26033	0.255337	0.258802	0.144167	0.140346	0.139682	0.140217	0.139885	0.139454	0.161126	0.141835	0.143441	0.13966	0.139697	0.140413	0.143629	0.139785	0.139696	0.160854	0.141056	0.139112	0.160399	0.160453	0.141431	0.139942	0.142653	0.16207	0.16052	0.16129	0.160955	0.141448	0.160946	0.161038	0.160981	0.161046	0.160922
1S-151-0930	0.220838	0.262371	0.214999	0.214834	0.217058	0.211045	0.211194	0.211343	0.211267	0.211238	0.210985	0.23162	0.210952	0.214738	0.214788	0.213168	0.0623874	0.0591132	0.0595493	0.0601731	0.0583694	0.0594488	0.0662849	0.0549079	0.0567941	0.0595087	0.0596381	0.0598183	0.0570962	0.0596781	0.0595807	0.0662664	0.105019	0.0593219	0.0676934	0.067708	0.0600045	0.0599029	0.062877	0.0673193	0.0677884	0.0667972	0.0664252	0.105757	0.0661736	0.0663123	0.0664052	0.0664684	0.0663817
1S-152-0914	0.220919	0.262519	0.215013	0.214885	0.217083	0.211095	0.211189	0.211548	0.211477	0.211457	0.211186	0.231722	0.211145	0.214923	0.214809	0.213182	0.0623248	0.0590941	0.0594688	0.0601358	0.0583348	0.059405	0.0663263	0.0548765	0.0567498	0.0594544	0.0595692	0.059754	0.0570446	0.0595691	0.0595093	0.066246	0.105	0.0592919	0.0676422	0.0676419	0.0599626	0.059825	0.0627927	0.0672582	0.0677076	0.066765	0.0664492	0.105738	0.0661804	0.0662803	0.0663386	0.0664177	0.0663493
1S-153-0915	0.220696	0.262377	0.214897	0.214753	0.217009	0.21096	0.211054	0.211402	0.211366	0.211341	0.211081	0.231629	0.21104	0.214843	0.214686	0.213095	0.0621998	0.0589631	0.0593714	0.0600467	0.0582277	0.0593028	0.0662483	0.0547306	0.0566362	0.0593352	0.0594633	0.0596636	0.0569564	0.059506	0.0594332	0.0661581	0.104911	0.0591572	0.0675663	0.0675388	0.0598566	0.0597197	0.0626906	0.0671536	0.0676454	0.0666359	0.0662931	0.10564	0.0660905	0.0661766	0.0662588	0.06637	0.0662374
1S-154-0310	0.220699	0.262358	0.214852	0.214715	0.216939	0.210904	0.211006	0.211362	0.211304	0.211304	0.211001	0.231531	0.21099	0.214753	0.214651	0.213032	0.0621685	0.058866	0.059305	0.0599277	0.0581401	0.0592294	0.0661678	0.0546679	0.0565594	0.0592527	0.0593832	0.0595922	0.0568749	0.059411	0.0593546	0.0660436	0.1048	0.0590843	0.0674643	0.0674859	0.0597877	0.0596372	0.0626311	0.0671017	0.0675562	0.0665455	0.0661895	0.105548	0.0659587	0.0660972	0.0661602	0.0662393	0.0661859
2B-0107	0.224933	0.26091	0.210402	0.210242	0.212505	0.206345	0.206491	0.206766	0.206741	0.206692	0.20647	0.22775	0.206405	0.210214	0.210209	0.208491	0.0254462	0.0220187	0.0224542	0.0230519	0.0212241	0.0225675	0.0505665	0.0168358	0.0185376	0.0224655	0.0225207	0.0228236	0.018854	0.0225351	0.0224994	0.0503457	0.0883481	0.0237708	0.0516832	0.0518339	0.0229372	0.0227768	0.025758	0.0513311	0.0517923	0.0508009	0.0506108	0.0890911	0.0502956	0.0504041	0.0504486	0.0505476	0.0504457
2B-0307	0.224824	0.260669	0.210106	0.209899	0.212163	0.206117	0.206197	0.206468	0.206415	0.206358	0.206084	0.22749	0.206068	0.209881	0.209908	0.208156	0.0253214	0.0219001	0.0222788	0.0229027	0.0210735	0.0224593	0.0504026	0.0167012	0.0184518	0.0223541	0.0223349	0.0226771	0.0187624	0.0224269	0.022397	0.0502447	0.0880445	0.0236563	0.0515686	0.0517395	0.0228062	0.022715	0.02568	0.0512854	0.0517285	0.0506624	0.0505065	0.0888507	0.050103	0.0502961	0.0503532	0.0504039	0.0503355
2B-0626	0.224755	0.260622	0.210072	0.209904	0.212206	0.206036	0.206139	0.206457	0.206452	0.206424	0.206162	0.227475	0.206101	0.209931	0.209879	0.208158	0.0252212	0.0217781	0.0221861	0.0227797	0.0209178	0.0222912	0.0502939	0.0166048	0.0183382	0.0221854	0.0222698	0.0226064	0.0185922	0.0223092	0.0222616	0.0501303	0.0879733	0.0235022	0.0514834	0.0516086	0.0226865	0.022576	0.0254956	0.0510823	0.0515417	0.0505686	0.0504084	0.0887333	0.0500231	0.0502297	0.0502726	0.0503413	0.0502545
2B-0912-R	0.224811	0.260698	0.210156	0.209985	0.212272	0.206122	0.206246	0.206517	0.206487	0.206484	0.206212	0.227551	0.206149	0.209966	0.209958	0.208272	0.0253524	0.0218711	0.0222981	0.0228702	0.0210859	0.0223717	0.0503969	0.0167725	0.0184692	0.0223277	0.0223717	0.0226698	0.0188181	0.0224425	0.0224017	0.0502179	0.0880843	0.0236721	0.0516385	0.0517401	0.0228495	0.0227024	0.0255699	0.0512488	0.0517197	0.0507136	0.0505476	0.088835	0.0501863	0.0503474	0.0503936	0.0504686	0.0503756
2B-0912-S	0.224801	0.260692	0.210166	0.20999	0.212279	0.206112	0.206248	0.206492	0.206507	0.206475	0.206223	0.227539	0.206156	0.20997	0.209957	0.208256	0.0253688	0.0218769	0.022309	0.0229102	0.0211021	0.0224116	0.0504639	0.0167936	0.0184362	0.0223718	0.0224075	0.0227591	0.0187554	0.0224069	0.022381	0.050206	0.0880777	0.0236393	0.0515953	0.0517354	0.0228047	0.0227248	0.0256452	0.0513027	0.051693	0.0507335	0.0505143	0.0888505	0.0501601	0.0503199	0.050374	0.0504845	0.050386
2B-1231	0.2248	0.2607	0.210152	0.209984	0.212294	0.206107	0.206212	0.206531	0.206539	0.206498	0.206235	0.227552	0.206167	0.210014	0.209952	0.20824	0.0252783	0.0218106	0.0222438	0.0228261	0.0209926	0.0223312	0.0503797	0.0166855	0.01843	0.0222683	0.0223395	0.0226761	0.0187169	0.0223663	0.0223237	0.0501812	0.0879863	0.023596	0.0515674	0.051673	0.0227542	0.0226351	0.0255565	0.0512098	0.0515949	0.0506358	0.0504973	0.0887754	0.050078	0.0502982	0.050335	0.0504176	0.0503472
5S-0304	0.232307	0.233197	0.208132	0.207957	0.21021	0.209774	0.209951	0.210145	0.210264	0.210541	0.210302	0.238472	0.20981	0.213603	0.208027	0.21179	0.154454	0.150314	0.14965	0.150339	0.149821	0.149544	0.139109	0.152119	0.153438	0.149605	0.149706	0.150509	0.153624	0.149774	0.149633	0.139007	0.161877	0.149033	0.138482	0.138748	0.151217	0.149964	0.152844	0.139995	0.138628	0.13925	0.139136	0.162547	0.139008	0.13908	0.139065	0.139141	0.138985
5S-0421	0.233216	0.234089	0.208544	0.208411	0.210627	0.21024	0.210406	0.210614	0.210721	0.210985	0.21074	0.239404	0.210306	0.21406	0.208451	0.212244	0.155628	0.151513	0.150885	0.151605	0.151029	0.15077	0.140308	0.15329	0.154637	0.150803	0.150911	0.151709	0.154801	0.150978	0.150884	0.140115	0.163113	0.150208	0.139637	0.139887	0.152377	0.151205	0.152764	0.141163	0.139809	0.140429	0.140342	0.163715	0.140166	0.140192	0.140202	0.140309	0.140158
5S-0422	0.248766	0.249022	0.224818	0.224629	0.226844	0.226529	0.226659	0.226906	0.226988	0.227258	0.227046	0.254854	0.226555	0.23033	0.224701	0.228584	0.172171	0.168086	0.167457	0.16813	0.167636	0.167337	0.156451	0.169879	0.171132	0.167417	0.167535	0.168282	0.171365	0.167526	0.16745	0.156308	0.179491	0.166804	0.155843	0.156051	0.168938	0.167753	0.170638	0.157277	0.156006	0.156559	0.156437	0.18009	0.156388	0.156411	0.156404	0.156482	0.156304
5S-0708	0.232411	0.233251	0.208141	0.20797	0.210179	0.209796	0.209945	0.21021	0.210277	0.210562	0.210333	0.238491	0.20985	0.213604	0.208049	0.2118	0.154481	0.150367	0.149697	0.15039	0.149847	0.149579	0.139151	0.152136	0.153447	0.149605	0.149719	0.150532	0.153629	0.149778	0.149675	0.139008	0.161938	0.149013	0.13857	0.138762	0.151229	0.15002	0.152869	0.140062	0.138705	0.139314	0.139191	0.162552	0.139016	0.139099	0.1391	0.139212	0.139033
5S-0817	0.23199	0.232903	0.207854	0.207702	0.209931	0.20951	0.209688	0.209905	0.210016	0.210281	0.210051	0.238145	0.209563	0.213339	0.207766	0.211528	0.154067	0.14993	0.149291	0.149954	0.149423	0.149185	0.138735	0.151711	0.153067	0.149212	0.149329	0.150097	0.153206	0.149368	0.14927	0.138585	0.161552	0.148607	0.138126	0.138305	0.150788	0.149618	0.152441	0.139612	0.138274	0.138886	0.138768	0.162159	0.138631	0.138663	0.138685	0.138781	0.138631
5S-0921	0.232742	0.233673	0.208776	0.208601	0.210825	0.210437	0.210598	0.210821	0.210931	0.211199	0.210957	0.238973	0.210507	0.214255	0.208676	0.212487	0.155084	0.150969	0.150327	0.151012	0.150458	0.15011	0.139773	0.152677	0.154098	0.150267	0.15034	0.151084	0.154248	0.150416	0.150317	0.139613	0.162551	0.149707	0.139155	0.139402	0.151876	0.150665	0.153549	0.140677	0.139275	0.139936	0.13982	0.163167	0.139559	0.139671	0.139705	0.139755	0.139573
5S-1212	0.231281	0.232267	0.20732	0.207137	0.209364	0.208947	0.209109	0.209346	0.209439	0.209711	0.209493	0.237582	0.208983	0.212763	0.207185	0.210976	0.153246	0.149105	0.148452	0.149148	0.148566	0.148317	0.137945	0.150872	0.152262	0.14838	0.148509	0.149269	0.152433	0.148547	0.148439	0.137766	0.160872	0.147765	0.137278	0.137552	0.149996	0.148797	0.151626	0.138844	0.137473	0.138072	0.137954	0.161447	0.137844	0.13787	0.13787	0.137962	0.137841
5S-1215	0.235323	0.23614	0.211013	0.210828	0.213027	0.212665	0.212862	0.213028	0.213168	0.213463	0.213209	0.241494	0.212669	0.216457	0.21087	0.214737	0.158013	0.153911	0.153263	0.153911	0.153372	0.153119	0.142591	0.155678	0.157039	0.153128	0.153277	0.154003	0.157176	0.153349	0.15324	0.14241	0.164624	0.152563	0.141966	0.142188	0.154758	0.153537	0.156362	0.143416	0.142075	0.142764	0.142618	0.165212	0.14243	0.142529	0.1425	0.14261	0.142471
CCUG48898	0.228499	0.2642	0.209417	0.209269	0.211503	0.212642	0.212813	0.213049	0.213019	0.213345	0.213092	0.247042	0.212627	0.216558	0.209245	0.214671	0.147474	0.14342	0.142802	0.143243	0.143073	0.142637	0.166936	0.144996	0.146327	0.142776	0.142853	0.143431	0.146452	0.142811	0.142766	0.166774	0.152366	0.142179	0.166378	0.166333	0.144152	0.142917	0.145354	0.167663	0.166329	0.166982	0.166797	0.152908	0.166823	0.166854	0.166885	0.166885	0.166735
CRM-0020	0.228291	0.265654	0.213902	0.213679	0.215929	0.209865	0.209961	0.210236	0.210201	0.21015	0.209907	0.231008	0.209857	0.213642	0.213657	0.21189	0.0530787	0.0498054	0.0502218	0.0507517	0.0490483	0.0489183	0.0640975	0.0516152	0.0533007	0.0502406	0.0502791	0.049872	0.0534017	0.0503317	0.0502818	0.0639237	0.0922534	0.0481379	0.0631764	0.0633954	0.050611	0.0505512	0.0534726	0.0647898	0.0634088	0.06427	0.0641495	0.0929752	0.0638822	0.063997	0.0640439	0.0640596	0.0640352
DJO44274	0.216189	0.254758	0.201145	0.200985	0.203241	0.196987	0.197137	0.197272	0.197209	0.19719	0.196933	0.218815	0.196869	0.20077	0.200944	0.199114	0.0379134	0.0344277	0.0348375	0.0354507	0.0336255	0.0335332	0.0490171	0.0362893	0.0379549	0.0348565	0.0349393	0.0344664	0.0382605	0.0349907	0.0349518	0.0490254	0.077765	0.0326823	0.0484348	0.0485365	0.0352949	0.0352384	0.0381889	0.0499941	0.0485417	0.0494683	0.0491106	0.0785739	0.0489285	0.048935	0.0490951	0.0491981	0.0490919
GO06	0.215713	0.254399	0.200754	0.200593	0.202857	0.196599	0.196736	0.196886	0.196825	0.196794	0.196532	0.218373	0.196492	0.200376	0.20056	0.198723	0.0372807	0.0338014	0.0341999	0.034789	0.0329896	0.0329165	0.0487026	0.0356587	0.0373223	0.0341988	0.0343043	0.0338253	0.0375969	0.0343665	0.034318	0.0486776	0.077362	0.0320443	0.0480877	0.0481849	0.0346683	0.0346006	0.0375539	0.049633	0.0481747	0.0491079	0.0487675	0.078166	0.0485723	0.0486413	0.0487305	0.0488504	0.0487547
INCQS00594	0.241335	0.277891	0.227914	0.227756	0.229949	0.223979	0.224128	0.224235	0.224181	0.22417	0.223956	0.244398	0.223958	0.227593	0.227745	0.226066	0.0621751	0.0589515	0.0593662	0.0598885	0.0582084	0.0580776	0.0726878	0.0607629	0.0623567	0.0593771	0.0594243	0.0590274	0.0625428	0.0595046	0.0594996	0.0726803	0.103284	0.0572119	0.0721074	0.0721956	0.059771	0.0597409	0.0626504	0.0735202	0.0721235	0.0730567	0.0727035	0.10413	0.0725448	0.0726271	0.0727891	0.0728393	0.0727246
M115	0.236504	0.27086	0.225959	0.225851	0.228279	0.222005	0.22219	0.22239	0.22234	0.222282	0.222043	0.240424	0.221918	0.225761	0.225839	0.224259	0.115355	0.111154	0.110445	0.11108	0.110625	0.110225	0.128521	0.112615	0.114508	0.110577	0.110535	0.11111	0.114587	0.110477	0.110461	0.128203	0.105605	0.109657	0.127512	0.127801	0.112347	0.110824	0.112928	0.129329	0.127889	0.128414	0.128258	0.106178	0.128323	0.128406	0.128288	0.128395	0.128245
M139	0.220612	0.253044	0.200231	0.200017	0.202716	0.196835	0.196941	0.197023	0.197022	0.197131	0.196912	0.217115	0.196663	0.200756	0.199998	0.199341	0.157515	0.153642	0.152915	0.153633	0.152987	0.153876	0.161481	0.149203	0.151336	0.15297	0.152966	0.154443	0.151406	0.15297	0.152963	0.161214	0.16075	0.153943	0.160674	0.160826	0.154326	0.153216	0.154801	0.162189	0.161073	0.161542	0.161331	0.16117	0.161342	0.161316	0.161295	0.161424	0.161304
M148	0.235193	0.271305	0.23203	0.231867	0.234058	0.228504	0.228615	0.228733	0.228738	0.228997	0.228777	0.262604	0.228393	0.231944	0.231811	0.230444	0.124592	0.12079	0.120133	0.120701	0.120322	0.121109	0.124358	0.117245	0.11878	0.120154	0.12021	0.121404	0.1187	0.120239	0.120189	0.124217	0.119574	0.121028	0.123434	0.123593	0.121581	0.120347	0.122665	0.125002	0.123647	0.124299	0.124283	0.120024	0.124265	0.124211	0.124305	0.124286	0.124117
M154	0.21878	0.256032	0.210235	0.210003	0.212272	0.206383	0.206485	0.206719	0.20654	0.206858	0.206642	0.239867	0.206221	0.209903	0.209964	0.208366	0.104448	0.10053	0.0997324	0.10025	0.10002	0.100732	0.1088	0.0958762	0.0983545	0.0998331	0.0998461	0.101048	0.0982562	0.0998528	0.0997996	0.108737	0.0983968	0.100673	0.107995	0.108081	0.101327	0.100034	0.102452	0.109603	0.108303	0.108893	0.108743	0.0988184	0.108763	0.108759	0.10885	0.108804	0.108678
M156	0.220559	0.25791	0.217003	0.216864	0.218998	0.213344	0.213451	0.213683	0.213532	0.213835	0.213657	0.248288	0.213203	0.216799	0.216755	0.215341	0.110818	0.107029	0.106334	0.106799	0.106563	0.107211	0.1084	0.102468	0.10488	0.106314	0.106403	0.107548	0.104805	0.106399	0.106297	0.108236	0.103465	0.107156	0.10743	0.107556	0.107713	0.106541	0.108882	0.108951	0.107731	0.108347	0.108306	0.103857	0.108297	0.108313	0.108361	0.108344	0.108131
M159	0.235657	0.273416	0.22358	0.22342	0.225652	0.219868	0.220012	0.22019	0.220097	0.220059	0.21988	0.239789	0.219794	0.223545	0.223376	0.221862	0.101167	0.0976941	0.0969091	0.0973611	0.0971911	0.0967814	0.118266	0.0992136	0.101012	0.0969822	0.0969839	0.097587	0.101099	0.0970013	0.0969079	0.118074	0.00974913	0.0961987	0.117299	0.11741	0.0984692	0.0972025	0.100081	0.118954	0.117534	0.11821	0.11821	0.0102821	0.118075	0.118184	0.118187	0.11815	0.11804
M172	0.233976	0.269861	0.230764	0.230617	0.232816	0.227264	0.227403	0.227605	0.227558	0.227823	0.227629	0.261434	0.227213	0.230768	0.230552	0.229261	0.120979	0.117212	0.116536	0.117136	0.116739	0.117566	0.123387	0.112728	0.115117	0.116574	0.116597	0.11787	0.115031	0.116649	0.116574	0.123237	0.118734	0.117429	0.122583	0.122708	0.118096	0.116885	0.119154	0.124148	0.122864	0.123447	0.123317	0.11926	0.123327	0.123247	0.123316	0.123328	0.12323
M18	0.23092	0.266507	0.21605	0.215896	0.218144	0.212564	0.212706	0.212886	0.212808	0.212839	0.212561	0.232906	0.212528	0.216369	0.215807	0.214635	0.05177	0.0484521	0.0488705	0.0493665	0.0476378	0.0475714	0.0622377	0.0502451	0.0518605	0.0488433	0.0489941	0.0483983	0.0520781	0.0490032	0.0489401	0.0621045	0.0890183	0.0467226	0.0633664	0.0634049	0.049196	0.049242	0.0521568	0.0629108	0.0636037	0.0624416	0.0621746	0.0896872	0.0620567	0.0620725	0.0621847	0.0622525	0.0621169
MAB0823122258	0.224714	0.260692	0.210087	0.209933	0.212199	0.206045	0.206176	0.206443	0.2064	0.206377	0.206123	0.227479	0.206072	0.209909	0.209881	0.208162	0.0266735	0.023185	0.0236093	0.024186	0.0223983	0.0237692	0.0502526	0.0171498	0.01974	0.0236355	0.0236909	0.0240086	0.0201101	0.023768	0.0236825	0.0500683	0.0876885	0.0249084	0.0514369	0.0515962	0.0241296	0.0240041	0.0269979	0.0510944	0.0515607	0.0505707	0.050311	0.0884438	0.0499973	0.050149	0.050183	0.0503025	0.0501988
MAB0823122272	0.235073	0.27037	0.220721	0.22057	0.22286	0.216736	0.216862	0.217134	0.217131	0.217101	0.216848	0.237712	0.216756	0.220581	0.220518	0.218904	0.031985	0.0285555	0.0289714	0.0295881	0.0277767	0.0290853	0.0566735	0.0234532	0.0251454	0.0290049	0.0290886	0.0293914	0.0254263	0.0291059	0.0290697	0.0565292	0.0977707	0.0302591	0.0578659	0.0579964	0.0294599	0.0293766	0.0322771	0.0574812	0.0579311	0.0569772	0.0567415	0.0985019	0.0564216	0.0565873	0.0566437	0.056745	0.0566192
MAB0919122446	0.227459	0.263146	0.212891	0.212733	0.214998	0.208878	0.209007	0.20928	0.209252	0.209213	0.208959	0.230181	0.208908	0.212739	0.212699	0.211004	0.0281423	0.024705	0.0251313	0.0257262	0.0239107	0.0252752	0.0530646	0.019573	0.0212562	0.0251381	0.0252158	0.0255455	0.0215954	0.0252767	0.0251865	0.052889	0.0907816	0.0264319	0.0542747	0.0544108	0.0256331	0.0255266	0.0284871	0.0539337	0.0543778	0.0533917	0.0531667	0.0915469	0.052815	0.0529734	0.0530244	0.0531187	0.053007
MAB0919122455	0.227719	0.2634	0.21309	0.212915	0.215207	0.209065	0.209185	0.209472	0.209484	0.209426	0.209182	0.230439	0.209098	0.212923	0.212899	0.211216	0.0272024	0.0237969	0.0241939	0.0248424	0.0230357	0.0243376	0.0522259	0.0186693	0.0203384	0.0242413	0.0243147	0.0246245	0.0206686	0.0243572	0.0243046	0.0520488	0.0912954	0.0255587	0.0533841	0.053534	0.0254488	0.0245734	0.0284601	0.053021	0.053482	0.0525263	0.0522898	0.0920533	0.0519926	0.052089	0.0521206	0.0522654	0.0521459
MM1513	0.199454	0.233512	0.178279	0.178099	0.18038	0.173955	0.174093	0.174172	0.174262	0.174244	0.173945	0.197114	0.173807	0.177708	0.178153	0.175992	0.0906831	0.0859411	0.0851296	0.0858902	0.0852036	0.0849695	0.11117	0.0878649	0.0894754	0.0850583	0.0851926	0.0859918	0.0896138	0.0852648	0.0851242	0.110983	0.101418	0.0843817	0.110308	0.110578	0.0868644	0.0854805	0.0884509	0.112127	0.110494	0.111293	0.111168	0.102102	0.111002	0.111025	0.111074	0.111134	0.110964
47J26	0.229773	0.264421	0.209464	0.209324	0.211577	0.211258	0.211382	0.211642	0.211621	0.211556	0.211308	0.23201	0.211266	0.215078	0.209287	0.21333	0.0341054	0.0307508	0.0311241	0.0317031	0.0299206	0.0311705	0.0560122	0.0247137	0.0273084	0.0311496	0.0311731	0.0314438	0.0275453	0.0312742	0.0312798	0.0559096	0.0927639	0.0324233	0.0571524	0.0573348	0.0315989	0.0315017	0.0344259	0.056865	0.0572863	0.056317	0.0561437	0.0935325	0.0557719	0.0559103	0.0559937	0.0560234	0.0559616
21	0.206115	0.237462	0.191034	0.190863	0.19344	0.187345	0.187413	0.187685	0.187752	0.188067	0.187666	0.206878	0.187268	0.19148	0.190897	0.189587	0.209026	0.205032	0.204426	0.205265	0.204461	0.205487	0.218038	0.200631	0.202623	0.204436	0.204523	0.205932	0.202626	0.204457	0.20438	0.217702	0.214574	0.205423	0.217158	0.217394	0.20611	0.204797	0.207817	0.218779	0.217414	0.218066	0.217932	0.215061	0.217753	0.21788	0.217879	0.217915	0.217742
103	0.206962	0.24001	0.190865	0.190756	0.193302	0.187203	0.187334	0.187675	0.187678	0.187991	0.187592	0.208362	0.187236	0.191232	0.190751	0.189498	0.208594	0.204422	0.203857	0.204723	0.203906	0.204833	0.214964	0.199442	0.201701	0.203815	0.203981	0.205358	0.201818	0.203909	0.203833	0.214709	0.215551	0.204997	0.214192	0.214368	0.205515	0.204169	0.207056	0.215774	0.214438	0.215086	0.214985	0.216213	0.214726	0.214778	0.21477	0.21489	0.214769
9808	0.221354	0.249274	0.199644	0.199439	0.201973	0.201953	0.202067	0.202224	0.20227	0.202511	0.20222	0.222745	0.201776	0.205747	0.199387	0.20418	0.218206	0.213829	0.213414	0.214217	0.213385	0.214452	0.225576	0.209941	0.211494	0.21346	0.213492	0.214853	0.211607	0.213491	0.2134	0.225277	0.227788	0.214402	0.224468	0.22491	0.215143	0.213941	0.216742	0.226272	0.22513	0.225542	0.225441	0.228274	0.225298	0.225395	0.225324	0.225393	0.225184
3A-0119-R	0.224158	0.249452	0.201983	0.201873	0.204372	0.205375	0.205526	0.205848	0.205848	0.206162	0.205782	0.221176	0.205387	0.209347	0.201849	0.20767	0.224592	0.220592	0.220055	0.220872	0.220106	0.220918	0.224298	0.216012	0.218136	0.22005	0.220149	0.221449	0.218181	0.220072	0.22008	0.223876	0.229709	0.221105	0.223446	0.223642	0.221652	0.220317	0.22316	0.224912	0.223678	0.224274	0.224117	0.23032	0.223943	0.223997	0.223936	0.224106	0.224002
3A-0122-R	0.220963	0.246441	0.19864	0.198593	0.201082	0.202042	0.202179	0.202517	0.202514	0.202841	0.20248	0.218006	0.202104	0.206081	0.19849	0.204366	0.221139	0.217133	0.216614	0.217367	0.216632	0.2174	0.221035	0.212531	0.214692	0.216608	0.216698	0.217996	0.214705	0.216622	0.216634	0.220611	0.226967	0.217629	0.220148	0.220302	0.218226	0.21687	0.219538	0.221529	0.220377	0.220967	0.220837	0.227587	0.220653	0.220712	0.220651	0.220813	0.220707
3A-0122-S	0.220569	0.246104	0.198304	0.19822	0.200755	0.201602	0.201764	0.202108	0.202103	0.2024	0.202041	0.217682	0.20166	0.20561	0.198203	0.203903	0.220874	0.216876	0.216306	0.217207	0.216349	0.217205	0.220584	0.212268	0.214391	0.216305	0.216415	0.21775	0.21443	0.21634	0.216302	0.220209	0.226904	0.217347	0.219762	0.220025	0.217928	0.216579	0.219467	0.221286	0.219957	0.220605	0.220416	0.227542	0.220275	0.220304	0.220249	0.220426	0.220345
3A-0731	0.25049	0.274204	0.228882	0.228775	0.23128	0.232391	0.232546	0.232854	0.232847	0.233157	0.232803	0.247617	0.232414	0.236045	0.22878	0.234709	0.251569	0.247706	0.24718	0.248004	0.247283	0.248069	0.250329	0.243156	0.245235	0.247201	0.247282	0.248557	0.245253	0.247255	0.247234	0.249913	0.256322	0.248222	0.24948	0.24971	0.248729	0.247465	0.250275	0.250937	0.249777	0.250308	0.250143	0.256923	0.249949	0.250016	0.249951	0.250142	0.250027
3A-0810-R	0.224755	0.249623	0.203188	0.203081	0.205571	0.205846	0.206004	0.20632	0.206322	0.206621	0.206258	0.221671	0.205875	0.209824	0.203051	0.208175	0.225033	0.221046	0.220516	0.221331	0.220554	0.221377	0.224783	0.216476	0.218559	0.2205	0.220595	0.221894	0.218654	0.220529	0.22053	0.224335	0.230237	0.221536	0.223947	0.224133	0.222103	0.220776	0.223594	0.225393	0.224174	0.224774	0.224604	0.23086	0.224438	0.224476	0.224411	0.224602	0.224493
3A-0930-R	0.224371	0.249573	0.202446	0.202297	0.204785	0.205735	0.205828	0.206139	0.206172	0.20644	0.206059	0.221523	0.205662	0.209607	0.202295	0.207956	0.224905	0.220919	0.220355	0.221187	0.220371	0.221277	0.224472	0.216302	0.218435	0.220386	0.220402	0.221724	0.218461	0.220356	0.220372	0.224085	0.23003	0.221411	0.223591	0.22386	0.221965	0.220708	0.223511	0.22517	0.223936	0.224508	0.224273	0.230642	0.224094	0.224232	0.224127	0.224305	0.224164
3A-0930-S	0.223958	0.249011	0.202121	0.202014	0.204547	0.204968	0.205134	0.205453	0.205422	0.205768	0.20539	0.222113	0.204986	0.208942	0.202012	0.207279	0.222121	0.218139	0.217554	0.218399	0.217634	0.218408	0.221756	0.213505	0.215644	0.217529	0.217628	0.218984	0.215677	0.217574	0.217549	0.221378	0.227409	0.218609	0.22097	0.221109	0.219136	0.217837	0.220669	0.222425	0.221184	0.221781	0.221636	0.228038	0.221422	0.2215	0.221436	0.221645	0.221474
4S-0116-R	0.202357	0.23514	0.19298	0.192839	0.191487	0.189337	0.189408	0.189667	0.189778	0.189991	0.189582	0.194778	0.18922	0.189488	0.192907	0.187586	0.206189	0.202025	0.201385	0.202345	0.201435	0.201226	0.223491	0.203624	0.204945	0.201452	0.201429	0.20233	0.204954	0.201417	0.201387	0.223281	0.208312	0.200843	0.222628	0.22296	0.2032	0.201751	0.204298	0.224273	0.222909	0.223594	0.223481	0.208967	0.223272	0.223349	0.223304	0.223421	0.223314
4S-0116-S	0.202792	0.235454	0.193357	0.193228	0.191855	0.189708	0.189835	0.190065	0.190144	0.1904	0.18999	0.195069	0.189609	0.189853	0.193271	0.187982	0.206475	0.202328	0.201718	0.202626	0.201755	0.201552	0.223794	0.203911	0.205265	0.201762	0.20173	0.202602	0.205212	0.201734	0.201705	0.223591	0.208652	0.201144	0.222941	0.223211	0.203514	0.202079	0.204611	0.224541	0.223223	0.223852	0.223797	0.209236	0.223576	0.223635	0.223622	0.223702	0.223608
4S-0206	0.203293	0.235919	0.193861	0.193759	0.192426	0.190233	0.190351	0.19058	0.190665	0.190928	0.190512	0.195621	0.190219	0.190443	0.193848	0.188551	0.207026	0.202871	0.202248	0.203165	0.202298	0.202086	0.224285	0.20446	0.205779	0.20228	0.202279	0.20314	0.20575	0.202289	0.202246	0.224073	0.209145	0.20168	0.223446	0.223698	0.20405	0.202628	0.205148	0.225056	0.223711	0.224351	0.224291	0.209751	0.224066	0.224131	0.224102	0.224228	0.2241
4S-0303	0.201023	0.233465	0.191309	0.191193	0.193765	0.187624	0.187749	0.187999	0.188079	0.188375	0.187953	0.193032	0.187558	0.191768	0.191255	0.189879	0.204635	0.200492	0.19988	0.200794	0.199935	0.199653	0.221913	0.202087	0.203411	0.199882	0.199928	0.200789	0.203413	0.199904	0.199876	0.221713	0.206795	0.199335	0.221097	0.221355	0.201635	0.200169	0.202696	0.222694	0.221312	0.222021	0.222006	0.207423	0.221699	0.221749	0.22177	0.221863	0.221783
4S-0726-RA	0.202712	0.235365	0.193269	0.193159	0.191795	0.189621	0.18975	0.189996	0.190063	0.190326	0.189888	0.194992	0.189539	0.189783	0.193191	0.187898	0.206383	0.202242	0.201611	0.202535	0.201641	0.201433	0.223654	0.20384	0.205127	0.201639	0.201632	0.202482	0.205108	0.201624	0.201611	0.223506	0.208514	0.201059	0.222859	0.223085	0.203417	0.201974	0.204526	0.224456	0.223091	0.223742	0.223666	0.209119	0.223474	0.223568	0.223525	0.223643	0.223483
4S-0726-RB	0.20126	0.233604	0.191475	0.191324	0.193907	0.187766	0.187877	0.188175	0.188226	0.188525	0.188133	0.193141	0.187733	0.191885	0.19136	0.190037	0.204783	0.20065	0.200033	0.200943	0.200101	0.19985	0.222116	0.202247	0.203582	0.200034	0.200087	0.200934	0.203577	0.20008	0.200046	0.221897	0.206973	0.19946	0.221293	0.22148	0.20178	0.200412	0.202937	0.222868	0.221548	0.222167	0.22215	0.207558	0.221911	0.221938	0.221938	0.222048	0.221931
6G-0125-R	0.21425	0.246445	0.197576	0.197455	0.19999	0.194024	0.194157	0.194496	0.194506	0.194824	0.194456	0.215777	0.194056	0.198036	0.197454	0.19631	0.214677	0.210563	0.209995	0.210851	0.210075	0.210975	0.221424	0.20561	0.207843	0.209963	0.21013	0.211499	0.207963	0.210045	0.209967	0.221	0.222778	0.211141	0.220623	0.220801	0.211645	0.210317	0.213178	0.222145	0.220844	0.22143	0.221324	0.22341	0.221135	0.221157	0.221061	0.221289	0.221161
6G-0125-S	0.229449	0.26042	0.213122	0.213005	0.215546	0.209729	0.20985	0.210182	0.21023	0.210467	0.210139	0.230958	0.209739	0.213665	0.213016	0.211992	0.230007	0.225985	0.225453	0.226305	0.225542	0.226418	0.236273	0.221137	0.223287	0.225442	0.225586	0.226934	0.223391	0.225518	0.225435	0.235854	0.237812	0.226561	0.23548	0.235648	0.227054	0.22577	0.228288	0.236982	0.235665	0.236255	0.23615	0.238458	0.235992	0.236018	0.235926	0.236116	0.236035
6G-0212	0.214567	0.246827	0.198081	0.197926	0.200476	0.19452	0.194624	0.194966	0.195007	0.195296	0.194924	0.216249	0.194527	0.198494	0.197948	0.196816	0.215204	0.211084	0.210513	0.211387	0.210611	0.211517	0.221957	0.20617	0.208372	0.210498	0.210642	0.212005	0.208477	0.210574	0.210494	0.221559	0.223257	0.211625	0.221125	0.221301	0.212126	0.210815	0.213722	0.222669	0.221364	0.221942	0.22182	0.223939	0.221699	0.221708	0.221618	0.22182	0.221706
6G-0728-R	0.228768	0.259861	0.212778	0.212686	0.215201	0.209391	0.20953	0.209866	0.209875	0.210191	0.209823	0.230403	0.209437	0.213338	0.212685	0.211671	0.229603	0.225584	0.225066	0.225903	0.225158	0.226027	0.235793	0.220764	0.222907	0.225005	0.225169	0.226469	0.223013	0.225126	0.225044	0.235405	0.237408	0.226143	0.235032	0.235165	0.226655	0.225386	0.228202	0.236487	0.235225	0.235789	0.235676	0.238068	0.235524	0.235543	0.235446	0.235672	0.235549
6G-0728-S	0.230339	0.261509	0.214507	0.214362	0.21311	0.21116	0.211262	0.211563	0.211614	0.211811	0.211489	0.232179	0.211101	0.211237	0.214388	0.209541	0.231045	0.227037	0.226518	0.227334	0.226564	0.227506	0.237139	0.222141	0.224325	0.226505	0.226552	0.227952	0.224386	0.226514	0.22647	0.236817	0.238883	0.227621	0.236381	0.236625	0.228152	0.226854	0.229672	0.237906	0.236689	0.237182	0.237048	0.239485	0.236925	0.236956	0.236851	0.237064	0.23697
6G-1108	0.228653	0.259678	0.212613	0.212499	0.21501	0.209187	0.20934	0.20964	0.209683	0.209983	0.209631	0.230227	0.209245	0.213165	0.212493	0.211493	0.229406	0.225414	0.224892	0.225674	0.224976	0.225837	0.235702	0.220548	0.222703	0.224833	0.225014	0.226318	0.222829	0.224946	0.224869	0.235318	0.237193	0.225971	0.234915	0.235075	0.226473	0.225198	0.228027	0.236374	0.235165	0.235667	0.235582	0.237866	0.23544	0.235473	0.235364	0.235573	0.235413
ATCC19977	0.209711	0.242199	0.193733	0.193639	0.196183	0.19011	0.190245	0.190586	0.190601	0.190911	0.190536	0.211125	0.190147	0.194142	0.193635	0.192409	0.21129	0.207132	0.206549	0.207435	0.206622	0.207539	0.216845	0.202163	0.204406	0.206528	0.206693	0.208066	0.204519	0.206621	0.206537	0.216442	0.218346	0.207681	0.216026	0.216197	0.208223	0.206909	0.209761	0.217577	0.216275	0.21688	0.216712	0.218995	0.216558	0.216598	0.216492	0.216686	0.216605
CF	0.198061	0.223405	0.181642	0.181481	0.183939	0.177666	0.177762	0.177972	0.177912	0.178283	0.177852	0.191631	0.177524	0.18157	0.1814	0.179827	0.20451	0.20031	0.199808	0.200542	0.199841	0.200818	0.215861	0.195512	0.197618	0.199812	0.199898	0.201286	0.197776	0.199877	0.19976	0.215529	0.211588	0.200928	0.214789	0.215295	0.201526	0.200198	0.203014	0.216581	0.215369	0.215824	0.21568	0.212122	0.215643	0.215707	0.215557	0.215703	0.21554
M152	0.200759	0.229148	0.176352	0.176242	0.17877	0.178172	0.178273	0.17844	0.178383	0.178674	0.178378	0.200578	0.177985	0.182233	0.176162	0.180372	0.197035	0.192838	0.19212	0.192971	0.192118	0.19327	0.209622	0.187857	0.190028	0.192274	0.192206	0.193692	0.19014	0.192151	0.192166	0.20941	0.204591	0.193331	0.208586	0.209099	0.193981	0.192688	0.195677	0.210457	0.209096	0.2096	0.209547	0.205103	0.209435	0.209497	0.209464	0.209488	0.20937
M93	0.212224	0.254859	0.203146	0.202982	0.205579	0.199181	0.199292	0.199573	0.199548	0.199531	0.19921	0.213557	0.199135	0.203103	0.202949	0.201539	0.21682	0.212849	0.212173	0.213089	0.212239	0.212131	0.229912	0.214002	0.215645	0.212267	0.212243	0.213	0.215714	0.212214	0.212173	0.229705	0.21431	0.211577	0.229069	0.229374	0.213979	0.212679	0.215124	0.230688	0.229433	0.229921	0.229836	0.214814	0.229752	0.22985	0.229785	0.229819	0.229666
M94	0.212491	0.241929	0.195839	0.195603	0.198227	0.191755	0.191817	0.192074	0.192035	0.192295	0.191949	0.214002	0.191645	0.195639	0.195622	0.194047	0.211979	0.207754	0.207207	0.207955	0.207153	0.208219	0.223632	0.202976	0.205266	0.207261	0.207259	0.208588	0.205383	0.207274	0.207177	0.223434	0.219883	0.208251	0.22267	0.223	0.208931	0.207648	0.210467	0.224264	0.223123	0.223587	0.223538	0.220367	0.223416	0.2235	0.223461	0.223501	0.223326
MA1948	0.208492	0.241103	0.192461	0.192362	0.194886	0.188809	0.188936	0.189272	0.189287	0.189601	0.189215	0.209917	0.188833	0.192847	0.192352	0.191088	0.210017	0.205843	0.205284	0.206137	0.205341	0.20626	0.215694	0.200873	0.203126	0.205259	0.205409	0.206783	0.203253	0.205329	0.205252	0.215272	0.217111	0.206416	0.214865	0.215049	0.206943	0.205593	0.208466	0.216426	0.215095	0.215694	0.215558	0.217779	0.21539	0.215436	0.215316	0.215536	0.215428
MAB0302011061	0.185429	0.222874	0.168377	0.168247	0.171202	0.16452	0.164615	0.164921	0.164943	0.165281	0.164891	0.180321	0.164497	0.168984	0.168287	0.167129	0.190874	0.18651	0.185881	0.186808	0.185868	0.18589	0.208294	0.187756	0.189566	0.18591	0.185958	0.18674	0.189568	0.185921	0.185869	0.207995	0.19489	0.185246	0.207453	0.207647	0.187651	0.186292	0.18882	0.209013	0.207664	0.208302	0.208278	0.195422	0.208048	0.208163	0.208101	0.208176	0.208037
MAB0302011075	0.185418	0.222805	0.168309	0.168174	0.171127	0.164434	0.16454	0.164846	0.164866	0.165204	0.164812	0.180247	0.164423	0.168906	0.168211	0.167047	0.190715	0.18636	0.185714	0.186656	0.185704	0.185675	0.208133	0.187596	0.189414	0.185755	0.185807	0.186586	0.189381	0.185768	0.185716	0.207837	0.194749	0.185097	0.207305	0.20748	0.187485	0.186115	0.188673	0.208859	0.207463	0.208152	0.208075	0.195286	0.207888	0.208014	0.207936	0.208018	0.207878
MAB1108111470	0.197245	0.233888	0.180471	0.180344	0.18326	0.176684	0.176758	0.177071	0.177098	0.177409	0.177069	0.192202	0.176683	0.181115	0.180354	0.179302	0.202785	0.198479	0.197883	0.19878	0.197862	0.197847	0.219747	0.199702	0.201499	0.197963	0.197951	0.198697	0.201436	0.197917	0.197876	0.219461	0.206616	0.197262	0.218894	0.219079	0.199596	0.198214	0.200216	0.220438	0.219068	0.219733	0.219641	0.207091	0.219502	0.219601	0.219564	0.219605	0.219457
MAB1108112726	0.227839	0.25258	0.212429	0.212343	0.214863	0.208974	0.209086	0.209251	0.209292	0.209561	0.209219	0.229139	0.208851	0.212775	0.212339	0.211238	0.230272	0.226313	0.225771	0.226586	0.225861	0.22672	0.228199	0.221425	0.223591	0.225729	0.225911	0.227218	0.223704	0.225815	0.22576	0.227783	0.235996	0.226835	0.227369	0.227563	0.227351	0.226112	0.228907	0.228897	0.227662	0.228215	0.228034	0.236631	0.227904	0.227924	0.227821	0.228042	0.227929
MC1518	0.207164	0.239738	0.191067	0.190977	0.193522	0.187399	0.187513	0.187749	0.18776	0.188073	0.187679	0.20851	0.187309	0.191322	0.190969	0.189704	0.209599	0.205466	0.20489	0.205714	0.204928	0.205874	0.214351	0.200499	0.202756	0.20485	0.205021	0.206396	0.202878	0.204939	0.204879	0.213942	0.215677	0.206027	0.213515	0.213732	0.206558	0.205211	0.208095	0.215093	0.213795	0.214391	0.21423	0.216345	0.214063	0.21411	0.213992	0.214223	0.214107
NOV0213	0.217889	0.248398	0.196507	0.196352	0.198873	0.198629	0.198727	0.199071	0.199089	0.199326	0.198961	0.219298	0.198598	0.202517	0.196351	0.200831	0.219494	0.215578	0.215016	0.215811	0.214998	0.215897	0.225159	0.2109	0.213056	0.215012	0.215056	0.216376	0.213058	0.214976	0.215004	0.224969	0.225176	0.216076	0.224342	0.224649	0.216658	0.215297	0.218188	0.225988	0.22469	0.225299	0.225171	0.225752	0.224973	0.225046	0.225038	0.2251	0.224953
PAP001	0.221884	0.247353	0.206179	0.206093	0.208632	0.202776	0.202912	0.203236	0.203226	0.20355	0.203146	0.222904	0.202787	0.206715	0.206081	0.205029	0.225099	0.221155	0.220594	0.221359	0.220679	0.221555	0.223804	0.21648	0.218634	0.220624	0.220671	0.222042	0.21871	0.220689	0.220565	0.223673	0.229865	0.221591	0.223116	0.223376	0.222216	0.220918	0.223751	0.224764	0.223388	0.223974	0.223854	0.230492	0.223708	0.223759	0.223732	0.223828	0.223702
PAP002	0.221927	0.247304	0.206149	0.206045	0.208535	0.202764	0.202947	0.203166	0.203175	0.203468	0.203115	0.22289	0.202691	0.206756	0.20603	0.205063	0.225048	0.221102	0.220583	0.221431	0.220721	0.221515	0.223811	0.216444	0.218635	0.220602	0.220686	0.222054	0.218664	0.220641	0.220475	0.223679	0.229981	0.221579	0.223063	0.223316	0.22227	0.220935	0.223743	0.22468	0.223341	0.223967	0.223865	0.230471	0.223748	0.223769	0.223762	0.223814	0.223655
PAP003	0.272157	0.27092	0.267745	0.267745	0.270162	0.264912	0.26503	0.265189	0.265283	0.265498	0.265197	0.268032	0.264821	0.268809	0.26767	0.267275	0.279466	0.275908	0.275195	0.276011	0.275267	0.275453	0.258042	0.277034	0.27759	0.275299	0.275266	0.275951	0.277676	0.275249	0.275155	0.257823	0.282207	0.274957	0.2572	0.257504	0.276941	0.27551	0.277962	0.258534	0.257524	0.257933	0.257906	0.282635	0.257825	0.257941	0.257908	0.257962	0.257718
PAP004	0.211169	0.237711	0.195128	0.195064	0.197647	0.191566	0.191724	0.192043	0.192022	0.192378	0.19198	0.212614	0.191579	0.19563	0.195004	0.193905	0.212994	0.208933	0.208358	0.209192	0.208403	0.209238	0.212859	0.204284	0.206465	0.20836	0.208505	0.209772	0.206529	0.208483	0.208431	0.212687	0.218498	0.209444	0.212083	0.212271	0.210041	0.2086	0.211493	0.213568	0.212358	0.212956	0.212935	0.21911	0.212704	0.212707	0.212742	0.2128	0.212665
PAP008	0.223686	0.25224	0.218225	0.218146	0.220759	0.214475	0.214578	0.214826	0.214891	0.215132	0.214774	0.22671	0.214364	0.218541	0.218214	0.216817	0.231442	0.227421	0.226866	0.227656	0.226947	0.226701	0.242191	0.2285	0.229969	0.226896	0.226915	0.227603	0.230056	0.227001	0.226815	0.241938	0.233868	0.2262	0.242488	0.242653	0.228422	0.227256	0.229709	0.242797	0.242663	0.242106	0.24211	0.234304	0.242002	0.242065	0.241963	0.242028	0.241886
PAP010	0.198826	0.20096	0.188811	0.188648	0.191136	0.185482	0.185742	0.185776	0.185957	0.18621	0.185918	0.211159	0.185449	0.189595	0.188707	0.187749	0.224858	0.220918	0.220403	0.221202	0.220436	0.221345	0.201177	0.216323	0.218436	0.220543	0.220504	0.221851	0.218559	0.220495	0.2204	0.200966	0.231546	0.221476	0.200422	0.200541	0.222021	0.220801	0.22363	0.201849	0.200648	0.201267	0.201132	0.232206	0.200995	0.201086	0.201078	0.201192	0.200941
PAP011	0.215597	0.244116	0.204432	0.204329	0.206915	0.206917	0.207023	0.207253	0.20729	0.207526	0.207187	0.218609	0.206769	0.210995	0.204286	0.209207	0.223085	0.218905	0.218378	0.219173	0.218442	0.218249	0.234284	0.220739	0.221572	0.218486	0.218475	0.219191	0.221699	0.218481	0.218379	0.234034	0.226555	0.21779	0.234527	0.234751	0.220055	0.218842	0.221298	0.234957	0.234822	0.234259	0.234147	0.227113	0.234021	0.234174	0.234072	0.234167	0.233991
PAP012	0.225614	0.253971	0.220248	0.220192	0.222787	0.216461	0.216574	0.216798	0.216839	0.217154	0.216779	0.22859	0.216396	0.22057	0.220184	0.218821	0.233784	0.229733	0.22924	0.229922	0.229301	0.228983	0.244047	0.23084	0.232327	0.229261	0.229334	0.229946	0.232383	0.229338	0.229179	0.243716	0.235703	0.228568	0.244294	0.244397	0.230713	0.229513	0.232019	0.244552	0.244452	0.243919	0.24394	0.236128	0.243797	0.243818	0.24378	0.243839	0.243716
PAP019	0.215391	0.243988	0.204247	0.204166	0.206762	0.206727	0.206822	0.207101	0.207088	0.207387	0.207001	0.218415	0.206631	0.210861	0.204169	0.209081	0.222857	0.218695	0.218117	0.218871	0.218217	0.217973	0.234051	0.220505	0.221295	0.218247	0.21822	0.218926	0.221408	0.218223	0.218115	0.233801	0.22625	0.217539	0.234316	0.234534	0.21976	0.2185	0.221042	0.234716	0.234571	0.233997	0.233941	0.226716	0.233838	0.233952	0.233841	0.233918	0.23378
PAP020	0.22227	0.247684	0.20648	0.206385	0.208891	0.20307	0.203098	0.203501	0.20345	0.20375	0.203442	0.223137	0.203054	0.206941	0.206353	0.205261	0.225462	0.221491	0.220949	0.221632	0.221069	0.221748	0.224204	0.216836	0.218965	0.220917	0.221069	0.222331	0.219017	0.221071	0.220939	0.224129	0.23028	0.221963	0.223472	0.223672	0.22251	0.221145	0.223993	0.224919	0.223737	0.224331	0.224301	0.230748	0.224093	0.224096	0.224141	0.224158	0.22406
PAP022	0.198985	0.201171	0.188965	0.188817	0.191261	0.185716	0.185904	0.186011	0.186098	0.186342	0.186086	0.211109	0.185581	0.189772	0.188874	0.187871	0.225164	0.22125	0.220697	0.221481	0.220782	0.221611	0.201533	0.216647	0.218756	0.220801	0.220795	0.222114	0.218872	0.220758	0.220729	0.201354	0.231843	0.221729	0.200829	0.200931	0.222343	0.221103	0.223941	0.202156	0.200963	0.20161	0.201507	0.232448	0.201317	0.201447	0.201426	0.201497	0.201312
PAP029	0.215342	0.244043	0.204188	0.204145	0.206703	0.20668	0.20682	0.206997	0.207071	0.207337	0.207001	0.218453	0.206581	0.210798	0.204154	0.209084	0.222845	0.218655	0.218129	0.218927	0.2182	0.217928	0.234049	0.220472	0.221303	0.218206	0.218219	0.218944	0.221364	0.218197	0.218082	0.233747	0.22626	0.217531	0.234274	0.234508	0.219741	0.218508	0.221041	0.234707	0.23452	0.233994	0.233914	0.226824	0.233791	0.233935	0.233848	0.233918	0.233718
PAP030	0.215492	0.244063	0.204377	0.204285	0.206854	0.206836	0.206938	0.207222	0.207214	0.207473	0.207166	0.218536	0.20668	0.210905	0.204273	0.20915	0.222957	0.21877	0.218213	0.218985	0.2183	0.218015	0.234172	0.220561	0.22143	0.218345	0.218329	0.218981	0.221477	0.218302	0.218223	0.233924	0.226404	0.217658	0.23439	0.234587	0.219829	0.21859	0.221079	0.234779	0.234673	0.234105	0.23403	0.226907	0.233934	0.234023	0.233939	0.234011	0.233853
PAP032	0.225591	0.254022	0.220204	0.220099	0.222679	0.216422	0.216578	0.21677	0.216857	0.21706	0.216759	0.228607	0.216346	0.220528	0.220139	0.218823	0.233834	0.229797	0.229275	0.230012	0.229335	0.229024	0.244053	0.230934	0.232342	0.229353	0.229342	0.23	0.232377	0.229359	0.229243	0.243756	0.235743	0.228648	0.24432	0.244496	0.230791	0.229591	0.232127	0.244618	0.244455	0.243946	0.243919	0.236218	0.243836	0.243908	0.243849	0.243917	0.243765
PAP036	0.239046	0.238363	0.223731	0.223614	0.226087	0.220438	0.220604	0.220582	0.220648	0.220966	0.220566	0.23455	0.220176	0.224275	0.22358	0.222694	0.236724	0.23287	0.232374	0.233141	0.232375	0.233388	0.217945	0.228229	0.230277	0.232539	0.232444	0.23381	0.230316	0.232479	0.232371	0.217651	0.246004	0.23354	0.217043	0.217228	0.233877	0.232762	0.235664	0.218522	0.217298	0.217869	0.217777	0.246462	0.217705	0.21784	0.21767	0.217855	0.217596
PAP040	0.234132	0.233913	0.218824	0.218652	0.221138	0.215442	0.215414	0.215507	0.215618	0.215926	0.215557	0.229681	0.215117	0.21923	0.218632	0.217623	0.231767	0.22785	0.227347	0.228111	0.227299	0.228315	0.212987	0.223063	0.225217	0.227435	0.227418	0.228746	0.225298	0.22741	0.227346	0.212617	0.241172	0.228478	0.212066	0.212187	0.22881	0.227667	0.230585	0.213618	0.212303	0.212885	0.212795	0.241605	0.212658	0.212776	0.212662	0.212768	0.212551
PAP041	0.239459	0.238741	0.224198	0.224042	0.226605	0.22089	0.220972	0.221085	0.221129	0.22142	0.221063	0.235	0.220692	0.224778	0.224063	0.223158	0.237125	0.233323	0.232784	0.233549	0.232786	0.233761	0.218269	0.228601	0.230671	0.232935	0.232855	0.234202	0.230729	0.232864	0.232806	0.217976	0.246337	0.233949	0.217443	0.21761	0.234318	0.233135	0.236044	0.218948	0.21769	0.218249	0.218113	0.246837	0.21804	0.218168	0.218023	0.218191	0.217947
PAP042	0.21565	0.244221	0.204561	0.204395	0.207019	0.20705	0.207068	0.207375	0.207459	0.207664	0.207314	0.218709	0.206864	0.211099	0.20444	0.209308	0.223139	0.218914	0.21842	0.21921	0.21844	0.218215	0.234356	0.220709	0.221663	0.218521	0.218512	0.219112	0.221685	0.218452	0.218437	0.234046	0.226554	0.21784	0.23455	0.234761	0.220045	0.218796	0.221311	0.234931	0.2348	0.23426	0.234168	0.227069	0.23407	0.234127	0.234129	0.234136	0.233994
PAP046	0.215378	0.243951	0.204233	0.204163	0.206712	0.206747	0.206815	0.207026	0.207089	0.207275	0.206959	0.218417	0.206583	0.210813	0.204111	0.209006	0.222845	0.218664	0.218133	0.218878	0.218149	0.217919	0.234062	0.220426	0.221322	0.218156	0.218144	0.218884	0.221369	0.21818	0.218078	0.233762	0.226211	0.217516	0.234267	0.234502	0.219722	0.218477	0.221029	0.234672	0.234526	0.233981	0.233916	0.226712	0.233787	0.233897	0.233835	0.233873	0.233716
PAP047	0.215693	0.244208	0.204516	0.204391	0.206981	0.206971	0.207049	0.207327	0.207307	0.207562	0.207217	0.218686	0.20686	0.211088	0.204415	0.209307	0.222582	0.218425	0.217832	0.218653	0.217937	0.217778	0.234235	0.220202	0.221055	0.218015	0.217925	0.218645	0.221201	0.217992	0.217853	0.234005	0.226455	0.217269	0.234414	0.234725	0.219533	0.218319	0.220827	0.234901	0.23478	0.23414	0.234117	0.226979	0.233995	0.234139	0.23402	0.234073	0.233901
PAP054	0.215508	0.244104	0.204523	0.204387	0.206944	0.206928	0.207005	0.207203	0.207292	0.207523	0.207178	0.218537	0.206778	0.210986	0.204435	0.20926	0.222899	0.218772	0.218204	0.21897	0.218275	0.218007	0.234235	0.22053	0.221374	0.218251	0.218277	0.218964	0.221435	0.218292	0.218204	0.233968	0.22647	0.217613	0.234494	0.234705	0.219778	0.218557	0.221092	0.23488	0.234706	0.234174	0.23411	0.227009	0.23402	0.234094	0.234025	0.234101	0.233946
PAP060	0.215855	0.244224	0.204587	0.204502	0.207089	0.207121	0.207232	0.207448	0.207512	0.207722	0.207388	0.218789	0.206903	0.21121	0.204416	0.20938	0.22319	0.219011	0.218444	0.219194	0.21852	0.218308	0.234358	0.220784	0.221644	0.218567	0.218531	0.219236	0.221776	0.218538	0.218444	0.234124	0.226675	0.21791	0.234574	0.234825	0.220076	0.218844	0.221362	0.235033	0.234853	0.234275	0.234177	0.227105	0.234076	0.234226	0.23416	0.234196	0.23403
PAP061	0.297162	0.328475	0.282567	0.282504	0.284643	0.285556	0.285706	0.285747	0.285888	0.285756	0.285591	0.302952	0.285507	0.288902	0.282456	0.287571	0.272579	0.268851	0.268482	0.268996	0.26864	0.269434	0.280423	0.264835	0.266821	0.268456	0.268514	0.269607	0.266748	0.268426	0.268473	0.280329	0.278309	0.269305	0.279573	0.279867	0.269833	0.268754	0.271487	0.28092	0.27997	0.280334	0.280364	0.278606	0.280249	0.280318	0.280349	0.280309	0.28014
PAP062	0.223671	0.251836	0.218026	0.217957	0.220474	0.214199	0.214315	0.214463	0.214553	0.214849	0.214506	0.226572	0.21418	0.218322	0.217902	0.216554	0.231544	0.227501	0.226949	0.227685	0.227078	0.226715	0.242045	0.228586	0.230104	0.227008	0.22711	0.227705	0.230183	0.227035	0.226952	0.241754	0.233472	0.226335	0.242316	0.242384	0.228442	0.227309	0.229794	0.242586	0.24244	0.24192	0.241947	0.233968	0.241762	0.241828	0.241811	0.241815	0.241698
PAP067	0.219018	0.219512	0.212815	0.212729	0.215214	0.209326	0.209375	0.209621	0.209621	0.209889	0.209622	0.214512	0.209273	0.21333	0.212707	0.211604	0.226014	0.221906	0.221402	0.22202	0.221471	0.221081	0.204316	0.223709	0.224539	0.221435	0.221462	0.222102	0.224515	0.221456	0.221358	0.204021	0.231126	0.220722	0.204549	0.204735	0.222869	0.221661	0.22408	0.204885	0.204673	0.204209	0.20419	0.231604	0.204064	0.204151	0.204125	0.204164	0.204029
PAP068	0.219516	0.219624	0.213276	0.213299	0.215807	0.209899	0.209927	0.210159	0.210224	0.210471	0.210171	0.214862	0.209818	0.213922	0.213183	0.212206	0.226093	0.222003	0.221441	0.222229	0.221549	0.221243	0.204371	0.223781	0.224638	0.221481	0.221516	0.222246	0.224662	0.221536	0.221419	0.204079	0.231181	0.220773	0.204587	0.204763	0.223044	0.221826	0.224367	0.205002	0.204787	0.204251	0.204237	0.231754	0.204124	0.204183	0.204181	0.204208	0.204076
PAP069	0.218976	0.219341	0.212814	0.212679	0.215111	0.209325	0.209385	0.209604	0.209681	0.209918	0.209633	0.214458	0.2092	0.213297	0.21267	0.211539	0.225832	0.221711	0.221188	0.221895	0.221212	0.220929	0.204071	0.22343	0.224352	0.221236	0.221213	0.221936	0.224378	0.221242	0.221174	0.203824	0.230847	0.220549	0.204219	0.204505	0.222741	0.221548	0.224042	0.204661	0.204502	0.203993	0.203957	0.231436	0.203813	0.203867	0.203878	0.203883	0.203751
PAP071	0.232105	0.232683	0.226885	0.226712	0.229342	0.22361	0.22365	0.223869	0.223894	0.224135	0.223792	0.227403	0.223455	0.227545	0.226767	0.225903	0.239272	0.23544	0.234607	0.235257	0.234514	0.2346	0.217743	0.2365	0.237187	0.234765	0.234647	0.235165	0.237158	0.234655	0.234516	0.217539	0.242732	0.234323	0.216932	0.217176	0.236654	0.23485	0.237299	0.21837	0.217175	0.217678	0.217615	0.243035	0.217473	0.217609	0.217558	0.217601	0.21743
PAP075	0.213369	0.242614	0.207051	0.206874	0.209504	0.203544	0.203623	0.20383	0.203918	0.20416	0.20381	0.216289	0.203396	0.207621	0.206922	0.205854	0.221106	0.216988	0.216408	0.217211	0.216438	0.216264	0.231944	0.218062	0.219615	0.216518	0.216515	0.217173	0.219678	0.216494	0.21642	0.231659	0.224725	0.215782	0.232142	0.232428	0.218091	0.216804	0.219303	0.232585	0.232405	0.231859	0.231809	0.225242	0.23166	0.231762	0.231689	0.231758	0.231625
PAP076	0.240235	0.239873	0.225425	0.225284	0.227263	0.2221	0.222124	0.222222	0.222283	0.222573	0.222264	0.236056	0.221885	0.225443	0.225229	0.223869	0.238274	0.234435	0.233959	0.234658	0.233995	0.23479	0.219481	0.229736	0.231841	0.234005	0.234062	0.235331	0.231836	0.234011	0.23397	0.219115	0.247409	0.23504	0.21863	0.218724	0.23534	0.234202	0.237095	0.220091	0.218808	0.219367	0.219355	0.247976	0.219174	0.219292	0.219174	0.219297	0.21911
PAP077	0.222043	0.247475	0.206345	0.206217	0.208708	0.20294	0.20308	0.203365	0.203352	0.20362	0.203295	0.223056	0.202853	0.206798	0.206198	0.205205	0.225358	0.221367	0.22083	0.221635	0.220877	0.221739	0.224085	0.21673	0.218936	0.220873	0.220953	0.222241	0.218942	0.220913	0.220824	0.223913	0.230099	0.221919	0.223241	0.22355	0.222468	0.221159	0.223917	0.224861	0.223619	0.224166	0.224081	0.230672	0.223884	0.22393	0.223943	0.223988	0.223845
PAP079	0.223399	0.252007	0.218001	0.217848	0.220461	0.214182	0.214325	0.214556	0.214599	0.214823	0.214457	0.226453	0.214092	0.218295	0.217877	0.216532	0.231686	0.227654	0.22712	0.227836	0.227163	0.226911	0.242033	0.228723	0.230273	0.227154	0.227167	0.227772	0.230291	0.227188	0.227154	0.241753	0.233677	0.22652	0.242244	0.242443	0.228624	0.227438	0.22993	0.242592	0.242438	0.24193	0.241854	0.234093	0.241747	0.241852	0.241813	0.241828	0.241672
PAP082	0.234035	0.233775	0.218554	0.218373	0.220893	0.215138	0.215203	0.215292	0.215345	0.215612	0.215288	0.22947	0.214879	0.219026	0.218367	0.217389	0.231535	0.227694	0.227127	0.227928	0.227089	0.228219	0.21272	0.222921	0.225035	0.227307	0.227165	0.228564	0.225107	0.227201	0.227183	0.212413	0.2409	0.228273	0.211827	0.212076	0.228756	0.227569	0.230478	0.213478	0.212163	0.212712	0.212515	0.241374	0.212457	0.212636	0.212493	0.21259	0.212369
PAP083	0.218618	0.219102	0.212405	0.212278	0.214899	0.208906	0.209037	0.209234	0.209297	0.209569	0.209214	0.214104	0.208844	0.21307	0.212303	0.211255	0.225482	0.221374	0.220912	0.22165	0.220921	0.220695	0.203724	0.223161	0.224063	0.220984	0.22096	0.221635	0.224122	0.220972	0.220814	0.203421	0.230659	0.220233	0.203906	0.204145	0.2225	0.221233	0.223756	0.204371	0.204132	0.203666	0.203597	0.23119	0.203498	0.203559	0.203488	0.203592	0.203385
PAP085	0.214645	0.242746	0.199396	0.199252	0.201716	0.195272	0.195274	0.195394	0.195499	0.195582	0.195239	0.216867	0.195087	0.199281	0.199162	0.197501	0.20388	0.199516	0.198874	0.199659	0.199104	0.199849	0.217598	0.194727	0.196789	0.198959	0.198986	0.2004	0.196879	0.198983	0.198868	0.217251	0.215782	0.20001	0.216598	0.216795	0.200472	0.199289	0.202277	0.218171	0.216864	0.217441	0.217421	0.216265	0.217252	0.217347	0.217342	0.217362	0.217229
PAP090	0.199969	0.22991	0.185025	0.184883	0.187335	0.181304	0.18143	0.181585	0.181626	0.181922	0.181543	0.197552	0.18119	0.185433	0.18482	0.183491	0.206603	0.202145	0.201554	0.202388	0.201619	0.202627	0.215234	0.197386	0.199676	0.201688	0.201625	0.203028	0.199714	0.201591	0.201557	0.214926	0.210442	0.202624	0.21422	0.214578	0.203294	0.201978	0.204525	0.215905	0.214624	0.215236	0.215034	0.210988	0.214888	0.215025	0.214971	0.215078	0.214845
PAP102	0.215847	0.244321	0.204712	0.20461	0.207169	0.207184	0.207249	0.207462	0.207491	0.207768	0.207389	0.218806	0.20705	0.21125	0.204582	0.20948	0.223221	0.219056	0.218564	0.219351	0.218546	0.218376	0.234465	0.220787	0.221752	0.218605	0.218583	0.219296	0.221767	0.21861	0.218525	0.234192	0.226791	0.217948	0.234566	0.234888	0.220177	0.218901	0.221393	0.235016	0.234878	0.234415	0.23429	0.227293	0.234199	0.234294	0.234236	0.234221	0.234034
PAP106	0.231012	0.257888	0.220284	0.220195	0.222689	0.222787	0.222846	0.223026	0.223131	0.223403	0.223041	0.233896	0.222696	0.226818	0.220235	0.225117	0.238463	0.234445	0.233931	0.234715	0.233973	0.233758	0.248824	0.236178	0.236957	0.234055	0.23397	0.234621	0.237003	0.234003	0.233898	0.248586	0.24117	0.233344	0.249089	0.24929	0.235449	0.234285	0.236746	0.249541	0.249294	0.248733	0.24871	0.241723	0.248625	0.248751	0.248651	0.248721	0.248551
PAP113	0.22317	0.252684	0.204579	0.204409	0.206907	0.201173	0.201267	0.201254	0.20139	0.201704	0.201349	0.224645	0.200887	0.204968	0.204376	0.203433	0.220906	0.216762	0.216222	0.216925	0.216292	0.217121	0.229338	0.211944	0.21411	0.216284	0.216319	0.217667	0.214165	0.216326	0.21621	0.229059	0.226197	0.217406	0.228473	0.228645	0.217706	0.216459	0.219388	0.229912	0.228624	0.229238	0.229239	0.226702	0.229095	0.229198	0.229153	0.229219	0.229014
PAP115	0.239392	0.238787	0.224075	0.223994	0.226422	0.220754	0.220804	0.220881	0.220978	0.221315	0.220909	0.234794	0.220528	0.224566	0.223912	0.223016	0.237057	0.233197	0.232651	0.233366	0.232739	0.233563	0.218315	0.228484	0.230601	0.232778	0.232783	0.234039	0.230551	0.232774	0.232724	0.217965	0.246259	0.233835	0.217431	0.217489	0.234102	0.23293	0.235801	0.218702	0.217585	0.218149	0.218128	0.246735	0.218017	0.218108	0.218031	0.218124	0.217925
PAP127	0.22279	0.252251	0.204172	0.204008	0.206479	0.200849	0.200935	0.200976	0.200947	0.201234	0.200883	0.224192	0.200511	0.20462	0.203961	0.202969	0.220715	0.216649	0.216064	0.216727	0.216106	0.216988	0.22917	0.211717	0.213969	0.21614	0.216086	0.217419	0.213936	0.216141	0.216059	0.228928	0.225889	0.217251	0.228215	0.228542	0.217629	0.216355	0.219282	0.229866	0.228518	0.229059	0.229065	0.226345	0.228922	0.229066	0.229006	0.228967	0.228875
PAP130	0.215454	0.24402	0.204401	0.204286	0.206844	0.206818	0.206871	0.207131	0.207101	0.207389	0.207076	0.218451	0.206683	0.210846	0.204268	0.209095	0.222821	0.218713	0.218122	0.2189	0.218204	0.217979	0.234155	0.220514	0.221325	0.218241	0.218249	0.218922	0.221395	0.218264	0.218145	0.233883	0.226496	0.217579	0.234372	0.234636	0.219764	0.218495	0.221029	0.234762	0.234633	0.234071	0.234031	0.226991	0.233915	0.233992	0.233929	0.233994	0.23387
PAP132	0.215407	0.243998	0.204233	0.204124	0.206708	0.206683	0.206783	0.207045	0.207081	0.207339	0.206968	0.218401	0.206555	0.210825	0.204132	0.209043	0.222829	0.218677	0.218145	0.218962	0.218169	0.218026	0.234061	0.220455	0.221319	0.218271	0.218166	0.218925	0.221395	0.218214	0.218132	0.233842	0.226273	0.217541	0.234246	0.234581	0.219839	0.218588	0.221051	0.234748	0.234572	0.234028	0.233902	0.226728	0.233817	0.23398	0.23386	0.233873	0.233704
PAP133	0.215575	0.24413	0.204628	0.204463	0.206992	0.206997	0.20702	0.207241	0.207235	0.207507	0.207222	0.218552	0.206808	0.210966	0.204466	0.209213	0.223069	0.218896	0.21836	0.219024	0.218447	0.21813	0.234339	0.220719	0.22155	0.21848	0.218462	0.21911	0.221581	0.218414	0.218369	0.234055	0.226558	0.217808	0.234587	0.234745	0.219865	0.218635	0.221199	0.234876	0.234827	0.234258	0.234233	0.227076	0.234095	0.234187	0.234164	0.234222	0.234052
PAP138	0.199165	0.201225	0.189055	0.188931	0.191329	0.185745	0.185922	0.186008	0.186214	0.18638	0.186137	0.211294	0.185646	0.189804	0.18891	0.187948	0.225142	0.22122	0.22069	0.221527	0.220748	0.221696	0.201637	0.216651	0.218811	0.220839	0.220768	0.222182	0.218902	0.220786	0.220699	0.201444	0.231829	0.221755	0.200794	0.201028	0.222372	0.221167	0.223959	0.202338	0.201043	0.201684	0.201577	0.232453	0.201431	0.201573	0.201527	0.20163	0.201418
PAP140	0.199491	0.201584	0.189423	0.189322	0.191809	0.186114	0.186363	0.186436	0.186544	0.186739	0.186475	0.211666	0.186145	0.19027	0.189343	0.188419	0.225452	0.221571	0.22106	0.22177	0.221104	0.221879	0.201934	0.216925	0.219106	0.22109	0.221142	0.222399	0.219171	0.22113	0.220986	0.201699	0.232188	0.222041	0.201208	0.201206	0.22261	0.221333	0.224166	0.202426	0.201281	0.201935	0.201896	0.232769	0.201706	0.201744	0.201788	0.20186	0.20162
PAP161	0.215689	0.244096	0.204604	0.204461	0.206994	0.207002	0.207026	0.207219	0.207331	0.20757	0.207237	0.218595	0.206843	0.211045	0.204418	0.209247	0.22305	0.218911	0.218374	0.219071	0.218416	0.218127	0.234377	0.220648	0.221541	0.218429	0.218449	0.219078	0.221596	0.218385	0.218365	0.234069	0.22652	0.217824	0.234572	0.234786	0.219925	0.218723	0.221246	0.234948	0.234845	0.23425	0.234191	0.227048	0.234094	0.234177	0.234155	0.234177	0.234015
PAP162	0.316918	0.338191	0.308637	0.30856	0.310933	0.311213	0.311335	0.311448	0.311563	0.311748	0.311495	0.319896	0.311188	0.314847	0.308545	0.313456	0.324871	0.321434	0.321174	0.321739	0.321336	0.321052	0.332489	0.323005	0.323621	0.321251	0.321223	0.321815	0.323602	0.321169	0.321174	0.332275	0.327178	0.320628	0.332644	0.332885	0.322565	0.321511	0.323774	0.332915	0.33298	0.33241	0.332376	0.327567	0.332287	0.332359	0.332338	0.332346	0.332173
PAP163	0.215621	0.24412	0.204541	0.204356	0.206925	0.206894	0.206932	0.207121	0.207202	0.207427	0.207099	0.218517	0.206751	0.210928	0.204405	0.209129	0.222942	0.218826	0.21825	0.218974	0.218325	0.217985	0.234273	0.220545	0.221446	0.218316	0.218322	0.219048	0.221428	0.218317	0.218247	0.23401	0.226462	0.217698	0.234447	0.234702	0.219828	0.218629	0.221101	0.23486	0.234741	0.234189	0.234142	0.227114	0.234011	0.23411	0.234038	0.234054	0.233938
PAP165	0.294855	0.292059	0.283013	0.282926	0.285348	0.280204	0.280382	0.280488	0.280597	0.280519	0.280246	0.28938	0.280232	0.283948	0.282916	0.282462	0.234384	0.230797	0.231447	0.23193	0.230466	0.231423	0.169062	0.225809	0.227632	0.231422	0.23149	0.231521	0.227722	0.231462	0.23143	0.168982	0.266337	0.232187	0.169967	0.170104	0.231772	0.231701	0.234502	0.169789	0.170244	0.1691	0.169042	0.266735	0.168968	0.169036	0.168997	0.169045	0.168913
PAP166	0.255618	0.288894	0.239888	0.239768	0.242312	0.242281	0.242441	0.24253	0.242669	0.242631	0.242295	0.261036	0.242178	0.246131	0.23972	0.2447	0.237266	0.23322	0.232846	0.233378	0.233069	0.233811	0.246401	0.229241	0.231241	0.232867	0.232889	0.234052	0.231207	0.232829	0.232887	0.246385	0.243484	0.233727	0.245572	0.245901	0.234271	0.233079	0.235865	0.246948	0.245971	0.246312	0.24638	0.243895	0.246327	0.246419	0.246416	0.246396	0.246147
PAP170	0.239621	0.239047	0.224529	0.224395	0.226893	0.221203	0.221249	0.221322	0.221395	0.221668	0.221354	0.235213	0.220979	0.225068	0.224357	0.223442	0.237498	0.233653	0.233138	0.233853	0.233191	0.234022	0.218747	0.228959	0.23101	0.233239	0.233252	0.234537	0.231037	0.233227	0.233146	0.21839	0.246662	0.234277	0.217881	0.217943	0.2346	0.233387	0.236297	0.219269	0.218011	0.218607	0.218619	0.247162	0.218454	0.218562	0.218443	0.218579	0.218383
UC22	0.204509	0.197546	0.196078	0.19592	0.198486	0.198571	0.198707	0.19892	0.198993	0.199254	0.198894	0.21375	0.198488	0.202664	0.195945	0.200863	0.228355	0.224479	0.223893	0.22475	0.223978	0.223675	0.203267	0.225784	0.227301	0.223991	0.224016	0.224672	0.227262	0.223959	0.223921	0.202961	0.232137	0.223349	0.203615	0.203838	0.22546	0.224181	0.227079	0.203918	0.203792	0.203304	0.2032	0.232707	0.203004	0.203056	0.203029	0.203117	0.203022
UC95	0.270951	0.298874	0.249004	0.248855	0.251438	0.25178	0.251912	0.252236	0.252204	0.252517	0.252187	0.271661	0.251856	0.255772	0.248864	0.254129	0.271974	0.268336	0.267769	0.268514	0.267076	0.26869	0.274738	0.262548	0.265445	0.267726	0.267895	0.269136	0.26553	0.267762	0.267746	0.274446	0.276924	0.268817	0.273924	0.27412	0.26928	0.268045	0.270936	0.275391	0.274279	0.274788	0.27465	0.277522	0.274489	0.274508	0.274512	0.274605	0.274463
V06705	0.224959	0.255741	0.210232	0.21011	0.212481	0.206778	0.206792	0.207132	0.207116	0.207324	0.206981	0.227136	0.206654	0.210552	0.210024	0.208869	0.223741	0.219781	0.21919	0.219868	0.219226	0.220132	0.229458	0.215184	0.217287	0.219288	0.219253	0.220466	0.217276	0.219193	0.219231	0.229139	0.233307	0.220237	0.22848	0.228802	0.220798	0.219534	0.222324	0.230113	0.228912	0.229266	0.229217	0.233655	0.229113	0.229283	0.229191	0.229261	0.229113
[truncated: 194 more columns]

## Sheet: bolletii
	BD	M24	PAP013	PAP014	PAP015	PAP033	PAP038	PAP044	PAP063	PAP064	PAP065	PAP099	PAP131	PAP139	PAP142	PAP160
BD	0	0.14975	0.102876	0.10296	0.104713	0.0985492	0.0987794	0.0986447	0.0990728	0.0994879	0.0989685	0.118481	0.0984502	0.102163	0.102923	0.100259
M24	0.14975	0	0.143335	0.143273	0.145798	0.139666	0.139738	0.139709	0.139665	0.140138	0.139856	0.149503	0.139404	0.143428	0.143183	0.141952
PAP013	0.102876	0.143335	0	0.000451742	0.00318504	0.00584175	0.00612692	0.00613111	0.00629714	0.00660488	0.00638878	0.108142	0.00569529	0.00962992	0.000590838	0.00835492
PAP014	0.10296	0.143273	0.000451742	0	0.00322327	0.00581214	0.00599071	0.00601717	0.0062618	0.00655645	0.00630187	0.108115	0.0057968	0.00963461	0.000640553	0.00828727
PAP015	0.104713	0.145798	0.00318504	0.00322327	0	0.00848986	0.00864977	0.00855306	0.00885584	0.00928678	0.00900691	0.110908	0.0084675	0.00742407	0.00322232	0.00636387
PAP033	0.0985492	0.139666	0.00584175	0.00581214	0.00848986	0	0.000767972	0.000946161	0.00114649	0.00138651	0.00121676	0.103974	0.000622522	0.00450346	0.00598429	0.00319771
PAP038	0.0987794	0.139738	0.00612692	0.00599071	0.00864977	0.000767972	0	0.0011766	0.00116286	0.00149111	0.00124694	0.104051	0.000813973	0.00436682	0.006118	0.00323255
PAP044	0.0986447	0.139709	0.00613111	0.00601717	0.00855306	0.000946161	0.0011766	0	0.00122705	0.00159315	0.001307	0.104137	0.000596583	0.00450861	0.00635541	0.0035183
PAP063	0.0990728	0.139665	0.00629714	0.0062618	0.00885584	0.00114649	0.00116286	0.00122705	0	0.00117365	0.00121701	0.104292	0.000805598	0.00439298	0.00624786	0.00331171
PAP064	0.0994879	0.140138	0.00660488	0.00655645	0.00928678	0.00138651	0.00149111	0.00159315	0.00117365	0	0.000756951	0.10481	0.00119769	0.00474658	0.00666007	0.00375714
PAP065	0.0989685	0.139856	0.00638878	0.00630187	0.00900691	0.00121676	0.00124694	0.001307	0.00121701	0.000756951	0	0.104277	0.000918236	0.00457979	0.00640526	0.0035457
PAP099	0.118481	0.149503	0.108142	0.108115	0.110908	0.103974	0.104051	0.104137	0.104292	0.10481	0.104277	0	0.103842	0.108229	0.108145	0.106435
PAP131	0.0984502	0.139404	0.00569529	0.0057968	0.0084675	0.000622522	0.000813973	0.000596583	0.000805598	0.00119769	0.000918236	0.103842	0	0.00413313	0.00587302	0.00312057
PAP139	0.102163	0.143428	0.00962992	0.00963461	0.00742407	0.00450346	0.00436682	0.00450861	0.00439298	0.00474658	0.00457979	0.108229	0.00413313	0	0.00955379	0.00206163
PAP142	0.102923	0.143183	0.000590838	0.000640553	0.00322232	0.00598429	0.006118	0.00635541	0.00624786	0.00666007	0.00640526	0.108145	0.00587302	0.00955379	0	0.0082718
PAP160	0.100259	0.141952	0.00835492	0.00828727	0.00636387	0.00319771	0.00323255	0.0035183	0.00331171	0.00375714	0.0035457	0.106435	0.00312057	0.00206163	0.0082718	0
	0.0985048	0.13365	0.0262282	0.0262077	0.0278842	0.0238815	0.0239821	0.0240263	0.0240706	0.0243529	0.0241245	0.102959	0.0237336	0.0264597	0.0262609	0.0253543

## Sheet: massiliense
	PAP006	PAP007	PAP009	PAP016	PAP017	PAP018	PAP023	PAP024	PAP025	PAP026	PAP027	PAP028	PAP031	PAP034	PAP037	PAP039	PAP043	PAP045	PAP048	PAP049	PAP050	PAP051	PAP052	PAP055	PAP057	PAP058	PAP059	PAP070	PAP072	PAP073	PAP074	PAP078	PAP080	PAP081	PAP084	PAP086	PAP087	PAP088	PAP089	PAP091	PAP092	PAP093	PAP094	PAP095	PAP096	PAP097	PAP098	PAP100	PAP101
PAP006	0	0.00482291	0.00548311	0.00655906	0.00777705	0.00639822	0.0711002	0.0129396	0.00866332	0.00544815	0.00542312	0.00647416	0.00925695	0.00539968	0.00546902	0.0708409	0.102371	0.00690624	0.0722013	0.0723281	0.00511847	0.0063974	0.00906469	0.0719567	0.0722858	0.0713791	0.0709357	0.103035	0.0709064	0.0709195	0.070966	0.0709075	0.0708945	0.0709679	0.0720611	0.0708525	0.0708519	0.135831	0.00555744	0.0711755	0.0707767	0.0508286	0.0537832	0.0720385	0.0709003	0.00697573	0.00652204	0.0720652	0.00706466
PAP007	0.00482291	0	0.00225025	0.0032822	0.00447641	0.00271077	0.0677297	0.00948968	0.0051556	0.00196729	0.00213327	0.0029942	0.00598086	0.0022396	0.00224152	0.067628	0.0988535	0.00361231	0.0689451	0.0691139	0.00293276	0.00293738	0.0056852	0.068592	0.0691055	0.068031	0.0677131	0.0995826	0.0677028	0.0677312	0.0676982	0.067676	0.0676117	0.0677532	0.0685772	0.0675735	0.0676286	0.132201	0.00259183	0.06789	0.0675924	0.0491007	0.0509063	0.0687404	0.0676493	0.00367767	0.00317371	0.0687831	0.00342847
PAP009	0.00548311	0.00225025	0	0.00187504	0.00491526	0.00308689	0.0683069	0.00975377	0.0053384	0.000882028	0.000696605	0.00337028	0.0060368	0.000823279	0.000752424	0.0681291	0.0981274	0.00423053	0.0694173	0.0695378	0.00356986	0.00142844	0.00435599	0.069024	0.0695657	0.0684971	0.0682615	0.098809	0.0680583	0.0680921	0.0680822	0.0682767	0.0681574	0.068119	0.0692423	0.0680327	0.0680273	0.131517	0.00356634	0.0683962	0.068076	0.0500506	0.0511836	0.0691356	0.0682866	0.00219416	0.0018331	0.0692094	0.00215245
PAP016	0.00655906	0.0032822	0.00187504	0	0.00636668	0.00354863	0.0688316	0.0106259	0.00651619	0.00199295	0.00179309	0.00344131	0.00632472	0.00187506	0.0019233	0.0687745	0.0984683	0.00541558	0.0699487	0.0699936	0.00395349	0.00207129	0.00457843	0.0693843	0.0700678	0.068747	0.0687896	0.0992319	0.068753	0.0688782	0.0688672	0.06889	0.0687488	0.0689216	0.0698288	0.0686686	0.0687826	0.132083	0.0047519	0.0685677	0.0687508	0.0516725	0.0519727	0.0694498	0.068801	0.00268081	0.00299648	0.0694019	0.00259485
PAP017	0.00777705	0.00447641	0.00491526	0.00636668	0	0.00583777	0.0670202	0.00672545	0.00773273	0.00515371	0.00482672	0.00560795	0.00902031	0.00472419	0.0049836	0.0670708	0.098277	0.0062494	0.0682856	0.0684505	0.00614467	0.00591665	0.00879835	0.0679176	0.0683816	0.0673579	0.0670122	0.0990322	0.0668942	0.0670012	0.0669954	0.067077	0.06694	0.0669783	0.0679752	0.0669236	0.0669826	0.13176	0.00502005	0.0671767	0.0669898	0.0523468	0.0535813	0.068111	0.0669259	0.00652398	0.00594005	0.0681453	0.00646102
PAP018	0.00639822	0.00271077	0.00308689	0.00354863	0.00583777	0	0.0685033	0.0100224	0.0061617	0.00305043	0.0032453	0.00232127	0.00609727	0.00323159	0.00311732	0.068308	0.0979502	0.00359976	0.0694845	0.0692635	0.00377496	0.00316345	0.00604976	0.0689604	0.0695032	0.0683613	0.0684721	0.0985289	0.0681507	0.0683061	0.0683309	0.0683441	0.0682644	0.0683194	0.0693431	0.0681278	0.0682167	0.132405	0.00401495	0.0681608	0.0682895	0.0510414	0.0514386	0.069037	0.068318	0.00272728	0.00304752	0.0690882	0.00250667
PAP023	0.0711002	0.0677297	0.0683069	0.0688316	0.0670202	0.0685033	0	0.0621053	0.0643856	0.0683727	0.0682087	0.0685874	0.064787	0.0682994	0.0682239	0.000721029	0.119021	0.0696655	0.00191921	0.0024337	0.0688923	0.0689115	0.0716033	0.00203258	0.0024004	0.00154811	0.000620136	0.119718	0.000613847	0.000777169	0.000780252	0.00076298	0.000731385	0.000624247	0.00189047	0.00061382	0.000584418	0.0997458	0.0677418	0.00177353	0.00079144	0.0400219	0.0183745	0.00228839	0.000751954	0.0693861	0.0691468	0.00215933	0.0692776
PAP024	0.0129396	0.00948968	0.00975377	0.0106259	0.00672545	0.0100224	0.0621053	0	0.00603312	0.0098377	0.00988467	0.0101967	0.00619046	0.00984081	0.00980077	0.0617512	0.100439	0.0111039	0.0630365	0.0632755	0.010684	0.0103735	0.0133757	0.0628729	0.063146	0.0623066	0.0619971	0.101083	0.0617463	0.0618798	0.0619506	0.0618628	0.0617906	0.0618212	0.0629552	0.0617258	0.0617307	0.127754	0.00851148	0.0621229	0.0618792	0.0493914	0.0497005	0.0629549	0.06192	0.0109609	0.0107379	0.0630558	0.0108315
PAP025	0.00866332	0.0051556	0.0053384	0.00651619	0.00773273	0.0061617	0.0643856	0.00603312	0	0.00546946	0.00526769	0.0063737	0.00146992	0.00533384	0.00532935	0.064292	0.102184	0.00728281	0.0655993	0.0657126	0.00693386	0.00617449	0.00896691	0.0652316	0.0657343	0.0647095	0.0643711	0.102908	0.0641789	0.064272	0.0643184	0.0643442	0.0642125	0.0642746	0.0652897	0.0641775	0.0642508	0.130039	0.00542331	0.0644494	0.0642612	0.0464372	0.0474798	0.0653229	0.0642245	0.00678155	0.00622467	0.065426	0.00677422
PAP026	0.00544815	0.00196729	0.000882028	0.00199295	0.00515371	0.00305043	0.0683727	0.0098377	0.00546946	0	0.00100231	0.00344634	0.00607188	0.000944933	0.000896712	0.0681427	0.0981378	0.00425986	0.0695103	0.0695667	0.0034751	0.00162964	0.00441709	0.0691035	0.0695199	0.0686236	0.0682317	0.0989436	0.0681167	0.0681625	0.0681268	0.0682448	0.0681703	0.0681815	0.0692685	0.0680438	0.0680873	0.131569	0.00332479	0.0683912	0.0681945	0.0500264	0.051288	0.069238	0.0681659	0.00215249	0.00181317	0.0693679	0.0021847
PAP027	0.00542312	0.00213327	0.000696605	0.00179309	0.00482672	0.0032453	0.0682087	0.00988467	0.00526769	0.00100231	0	0.00343504	0.00607139	0.000603593	0.000650969	0.0681767	0.0981807	0.00426979	0.0694197	0.0696901	0.00372776	0.00157411	0.00442857	0.0691657	0.0694726	0.0685481	0.0681887	0.0988632	0.068091	0.0682496	0.0681625	0.0681871	0.0680906	0.068189	0.0692627	0.0680971	0.0680888	0.131633	0.00350319	0.0684369	0.0682131	0.0500266	0.0512453	0.069303	0.0681632	0.00223045	0.00167983	0.0692451	0.00213985
PAP028	0.00647416	0.0029942	0.00337028	0.00344131	0.00560795	0.00232127	0.0685874	0.0101967	0.0063737	0.00344634	0.00343504	0	0.00646789	0.00342483	0.00336055	0.0684728	0.0987688	0.00436632	0.0696925	0.0695454	0.00396716	0.00337598	0.006115	0.0690632	0.0697244	0.0685462	0.0685649	0.0993621	0.0684457	0.0685252	0.0685984	0.0686043	0.0683611	0.0684536	0.0695144	0.0683514	0.0684209	0.132689	0.00428969	0.068326	0.0686324	0.0509194	0.0517979	0.0692657	0.0685316	0.00312817	0.00362012	0.0692211	0.00331424
PAP031	0.00925695	0.00598086	0.0060368	0.00632472	0.00902031	0.00609727	0.064787	0.00619046	0.00146992	0.00607188	0.00607139	0.00646789	0	0.0060369	0.00602066	0.0644811	0.10225	0.00816146	0.065845	0.0658036	0.006717	0.0061252	0.00926437	0.0653163	0.0657491	0.064727	0.0646674	0.102912	0.0645381	0.0646514	0.064706	0.0647164	0.0645904	0.0646663	0.0656941	0.0644957	0.064477	0.129949	0.00613123	0.0644045	0.0646149	0.0471469	0.0479458	0.0654759	0.0646492	0.0068158	0.00714219	0.0652909	0.00672774
PAP034	0.00539968	0.0022396	0.000823279	0.00187506	0.00472419	0.00323159	0.0682994	0.00984081	0.00533384	0.000944933	0.000603593	0.00342483	0.0060369	0	0.00079314	0.0681495	0.0981535	0.00427987	0.0694925	0.0696629	0.00361929	0.00161801	0.00454793	0.0691714	0.0695304	0.0686127	0.0683645	0.0989038	0.06814	0.0683255	0.0683831	0.0684535	0.0682074	0.0682569	0.0692551	0.0682196	0.0681682	0.131665	0.00345588	0.0683561	0.0682169	0.0498896	0.0514455	0.0692611	0.0682794	0.00229111	0.00188363	0.0693561	0.00225951
PAP037	0.00546902	0.00224152	0.000752424	0.0019233	0.0049836	0.00311732	0.0682239	0.00980077	0.00532935	0.000896712	0.000650969	0.00336055	0.00602066	0.00079314	0	0.0681053	0.0981099	0.00431396	0.0694412	0.0696136	0.00364685	0.00155923	0.00442524	0.0691276	0.0695892	0.0685571	0.0683026	0.0988267	0.0681346	0.0682769	0.0682827	0.0682839	0.0681591	0.0681889	0.0692528	0.068134	0.0681433	0.131555	0.00359496	0.0684516	0.068128	0.0502458	0.0513382	0.0692309	0.0682149	0.00223163	0.00175349	0.0693422	0.00220676
PAP039	0.0708409	0.067628	0.0681291	0.0687745	0.0670708	0.068308	0.000721029	0.0617512	0.064292	0.0681427	0.0681767	0.0684728	0.0644811	0.0681495	0.0681053	0	0.118858	0.0693643	0.00180466	0.00217186	0.068621	0.0685341	0.0715597	0.00178208	0.00225903	0.00137759	0.000625121	0.119547	0.000489735	0.000508118	0.000633801	0.000716539	0.000546433	0.000581456	0.00175322	0.000530307	0.000509531	0.0994745	0.0675545	0.00152539	0.000435351	0.0398727	0.018282	0.00214536	0.000636785	0.0691592	0.0690549	0.00204243	0.0690675
PAP043	0.102371	0.0988535	0.0981274	0.0984683	0.098277	0.0979502	0.119021	0.100439	0.102184	0.0981378	0.0981807	0.0987688	0.10225	0.0981535	0.0981099	0.118858	0	0.0973991	0.118097	0.118167	0.0995783	0.0983653	0.101268	0.119683	0.118158	0.118851	0.118961	0.00152735	0.118816	0.118914	0.118949	0.118955	0.118818	0.118888	0.119845	0.118742	0.118869	0.138507	0.0998993	0.119216	0.11887	0.137081	0.134904	0.119637	0.118891	0.0975204	0.0979635	0.119729	0.0978438
PAP045	0.00690624	0.00361231	0.00423053	0.00541558	0.0062494	0.00359976	0.0696655	0.0111039	0.00728281	0.00425986	0.00426979	0.00436632	0.00816146	0.00427987	0.00431396	0.0693643	0.0973991	0	0.0707242	0.0708964	0.00536386	0.00515776	0.00797071	0.0703382	0.0708151	0.0698598	0.0694188	0.0980889	0.0694385	0.0694016	0.069431	0.0695052	0.0694981	0.0693912	0.0705509	0.0693888	0.0694555	0.132416	0.00483256	0.0696006	0.0693505	0.0508675	0.0523135	0.0705348	0.0694456	0.00463175	0.00418862	0.0706096	0.00463126
PAP048	0.0722013	0.0689451	0.0694173	0.0699487	0.0682856	0.0694845	0.00191921	0.0630365	0.0655993	0.0695103	0.0694197	0.0696925	0.065845	0.0694925	0.0694412	0.00180466	0.118097	0.0707242	0	0.00150113	0.069963	0.0698975	0.072674	0.0029532	0.00156449	0.00233553	0.00188261	0.118762	0.00185179	0.00193152	0.00190829	0.00191715	0.00170343	0.0019001	0.00272452	0.00176262	0.0017267	0.0989253	0.0688163	0.00276851	0.0017485	0.0409858	0.0195174	0.00326509	0.00176695	0.0705469	0.0702809	0.00314548	0.0702956
PAP049	0.0723281	0.0691139	0.0695378	0.0699936	0.0684505	0.0692635	0.0024337	0.0632755	0.0657126	0.0695667	0.0696901	0.0695454	0.0658036	0.0696629	0.0696136	0.00217186	0.118167	0.0708964	0.00150113	0	0.0697454	0.0696675	0.0725255	0.00269951	0.001365	0.00221078	0.00238549	0.118777	0.00214233	0.00221475	0.00225185	0.00234071	0.00217638	0.00221155	0.00325344	0.00206371	0.00208249	0.0987774	0.068995	0.00258042	0.00214965	0.0413843	0.0198726	0.00298495	0.00217723	0.0703162	0.0705607	0.0031553	0.0703476
PAP050	0.00511847	0.00293276	0.00356986	0.00395349	0.00614467	0.00377496	0.0688923	0.010684	0.00693386	0.0034751	0.00372776	0.00396716	0.006717	0.00361929	0.00364685	0.068621	0.0995783	0.00536386	0.069963	0.0697454	0	0.00370044	0.00654999	0.0693295	0.0697785	0.0687668	0.0686563	0.100069	0.0685516	0.0686056	0.0686555	0.0687523	0.0685775	0.0686676	0.069692	0.0685216	0.068511	0.132888	0.00390262	0.0685628	0.0685972	0.0499705	0.0515915	0.0694364	0.0686418	0.00438287	0.00476589	0.0693537	0.00452021
PAP051	0.0063974	0.00293738	0.00142844	0.00207129	0.00591665	0.00316345	0.0689115	0.0103735	0.00617449	0.00162964	0.00157411	0.00337598	0.0061252	0.00161801	0.00155923	0.0685341	0.0983653	0.00515776	0.0698975	0.0696675	0.00370044	0	0.00456315	0.0691351	0.0697916	0.0686681	0.068743	0.0989691	0.0685811	0.0685688	0.068605	0.0687798	0.0685706	0.0686239	0.0695593	0.0685454	0.0684426	0.131605	0.0041997	0.0684604	0.0685774	0.0507966	0.0515943	0.0695228	0.0686072	0.00229702	0.00252646	0.0693869	0.00204617
PAP052	0.00906469	0.0056852	0.00435599	0.00457843	0.00879835	0.00604976	0.0716033	0.0133757	0.00896691	0.00441709	0.00442857	0.006115	0.00926437	0.00454793	0.00442524	0.0715597	0.101268	0.00797071	0.072674	0.0725255	0.00654999	0.00456315	0	0.0719956	0.0725469	0.0715386	0.0714837	0.101816	0.0714287	0.0714771	0.0715872	0.0715234	0.0713631	0.0715302	0.0724624	0.0712975	0.071427	0.134031	0.00724597	0.0712049	0.0714823	0.0541053	0.0545493	0.0722789	0.0714671	0.00475928	0.00553847	0.0723249	0.00503977
PAP055	0.0719567	0.068592	0.069024	0.0693843	0.0679176	0.0689604	0.00203258	0.0628729	0.0652316	0.0691035	0.0691657	0.0690632	0.0653163	0.0691714	0.0691276	0.00178208	0.119683	0.0703382	0.0029532	0.00269951	0.0693295	0.0691351	0.0719956	0	0.00297615	0.00195878	0.00194375	0.120325	0.00180917	0.00178814	0.00179672	0.00187181	0.0017773	0.00177779	0.00286277	0.00169546	0.00166338	0.100281	0.0685149	0.00226972	0.001696	0.0409075	0.0192845	0.00247633	0.00180439	0.0699265	0.0700545	0.0024902	0.0698612
PAP057	0.0722858	0.0691055	0.0695657	0.0700678	0.0683816	0.0695032	0.0024004	0.063146	0.0657343	0.0695199	0.0694726	0.0697244	0.0657491	0.0695304	0.0695892	0.00225903	0.118158	0.0708151	0.00156449	0.001365	0.0697785	0.0697916	0.0725469	0.00297615	0	0.00234179	0.00242648	0.11883	0.00223532	0.00231394	0.00235579	0.00244475	0.00228586	0.00232247	0.00338482	0.00223664	0.00214404	0.0988894	0.0689822	0.00263325	0.00223206	0.0413141	0.01988	0.00319858	0.00231	0.0703768	0.0706138	0.00313765	0.0702664
PAP058	0.0713791	0.068031	0.0684971	0.068747	0.0673579	0.0683613	0.00154811	0.0623066	0.0647095	0.0686236	0.0685481	0.0685462	0.064727	0.0686127	0.0685571	0.00137759	0.118851	0.0698598	0.00233553	0.00221078	0.0687668	0.0686681	0.0715386	0.00195878	0.00234179	0	0.00137917	0.119482	0.00129703	0.00134754	0.00140255	0.0014245	0.00131331	0.00155806	0.00250481	0.00125259	0.00124825	0.0997706	0.0680251	0.00175498	0.00122528	0.0403508	0.018965	0.00225812	0.00139293	0.069441	0.0694356	0.00213185	0.0692862
PAP059	0.0709357	0.0677131	0.0682615	0.0687896	0.0670122	0.0684721	0.000620136	0.0619971	0.0643711	0.0682317	0.0681887	0.0685649	0.0646674	0.0683645	0.0683026	0.000625121	0.118961	0.0694188	0.00188261	0.00238549	0.0686563	0.068743	0.0714837	0.00194375	0.00242648	0.00137917	0	0.119611	0.000704762	0.000572553	0.000802275	0.000744017	0.000550399	0.000742766	0.0018312	0.000547457	0.000651982	0.0996688	0.0676699	0.0016554	0.000559299	0.040037	0.0183654	0.00223608	0.000760993	0.0692688	0.0691104	0.00212329	0.069206
PAP070	0.103035	0.0995826	0.098809	0.0992319	0.0990322	0.0985289	0.119718	0.101083	0.102908	0.0989436	0.0988632	0.0993621	0.102912	0.0989038	0.0988267	0.119547	0.00152735	0.0980889	0.118762	0.118777	0.100069	0.0989691	0.101816	0.120325	0.11883	0.119482	0.119611	0	0.119565	0.11964	0.119618	0.119598	0.119479	0.119603	0.120565	0.119449	0.119553	0.139007	0.100564	0.119705	0.119588	0.137716	0.135518	0.120197	0.119601	0.0980791	0.098617	0.120284	0.0984002
PAP072	0.0709064	0.0677028	0.0680583	0.068753	0.0668942	0.0681507	0.000613847	0.0617463	0.0641789	0.0681167	0.068091	0.0684457	0.0645381	0.06814	0.0681346	0.000489735	0.118816	0.0694385	0.00185179	0.00214233	0.0685516	0.0685811	0.0714287	0.00180917	0.00223532	0.00129703	0.000704762	0.119565	0	0.000555595	0.00060491	0.000599948	0.000547586	0.000565747	0.0017105	0.000465065	0.000337193	0.099506	0.0674941	0.00151024	0.000423714	0.0398333	0.0181118	0.00201496	0.000624658	0.069204	0.0689878	0.00200442	0.0690531
PAP073	0.0709195	0.0677312	0.0680921	0.0688782	0.0670012	0.0683061	0.000777169	0.0618798	0.064272	0.0681625	0.0682496	0.0685252	0.0646514	0.0683255	0.0682769	0.000508118	0.118914	0.0694016	0.00193152	0.00221475	0.0686056	0.0685688	0.0714771	0.00178814	0.00231394	0.00134754	0.000572553	0.11964	0.000555595	0	0.000581616	0.000609697	0.000696893	0.000379564	0.00177903	0.000490139	0.000550098	0.0995441	0.0676122	0.00154726	0.000405274	0.039857	0.0181336	0.002154	0.000701861	0.069228	0.0691618	0.00213853	0.0691541
PAP074	0.070966	0.0676982	0.0680822	0.0688672	0.0669954	0.0683309	0.000780252	0.0619506	0.0643184	0.0681268	0.0681625	0.0685984	0.064706	0.0683831	0.0682827	0.000633801	0.118949	0.069431	0.00190829	0.00225185	0.0686555	0.068605	0.0715872	0.00179672	0.00235579	0.00140255	0.000802275	0.119618	0.00060491	0.000581616	0	0.000569375	0.000778864	0.000664828	0.00177657	0.000501953	0.000525179	0.0995755	0.0676823	0.00148202	0.000481144	0.0398406	0.0182358	0.00219841	0.000689538	0.0692513	0.0691026	0.00211921	0.0691424
PAP078	0.0709075	0.067676	0.0682767	0.06889	0.067077	0.0683441	0.00076298	0.0618628	0.0643442	0.0682448	0.0681871	0.0686043	0.0647164	0.0684535	0.0682839	0.000716539	0.118955	0.0695052	0.00191715	0.00234071	0.0687523	0.0687798	0.0715234	0.00187181	0.00244475	0.0014245	0.000744017	0.119598	0.000599948	0.000609697	0.000569375	0	0.000633769	0.000686995	0.00184882	0.000522094	0.000604725	0.0995636	0.0676137	0.0016958	0.000499443	0.03994	0.0182882	0.00227019	0.000674397	0.0693786	0.0691232	0.00214781	0.0692638
PAP080	0.0708945	0.0676117	0.0681574	0.0687488	0.06694	0.0682644	0.000731385	0.0617906	0.0642125	0.0681703	0.0680906	0.0683611	0.0645904	0.0682074	0.0681591	0.000546433	0.118818	0.0694981	0.00170343	0.00217638	0.0685775	0.0685706	0.0713631	0.0017773	0.00228586	0.00131331	0.000550399	0.119479	0.000547586	0.000696893	0.000778864	0.000633769	0	0.000771676	0.00166403	0.000494822	0.00052028	0.0994884	0.0675296	0.00145802	0.000565598	0.0399151	0.018198	0.00204721	0.000547025	0.069238	0.0690062	0.00202147	0.0691359
PAP081	0.0709679	0.0677532	0.068119	0.0689216	0.0669783	0.0683194	0.000624247	0.0618212	0.0642746	0.0681815	0.068189	0.0684536	0.0646663	0.0682569	0.0681889	0.000581456	0.118888	0.0693912	0.0019001	0.00221155	0.0686676	0.0686239	0.0715302	0.00177779	0.00232247	0.00155806	0.000742766	0.119603	0.000565747	0.000379564	0.000664828	0.000686995	0.000771676	0	0.00167469	0.00063976	0.000573915	0.0995485	0.0676172	0.00155581	0.000568348	0.0398248	0.0182603	0.00216563	0.000662873	0.0691803	0.0691309	0.00215655	0.0691709
PAP084	0.0720611	0.0685772	0.0692423	0.0698288	0.0679752	0.0693431	0.00189047	0.0629552	0.0652897	0.0692685	0.0692627	0.0695144	0.0656941	0.0692551	0.0692528	0.00175322	0.119845	0.0705509	0.00272452	0.00325344	0.069692	0.0695593	0.0724624	0.00286277	0.00338482	0.00250481	0.0018312	0.120565	0.0017105	0.00177903	0.00177657	0.00184882	0.00166403	0.00167469	0	0.00163672	0.00166198	0.100481	0.0686525	0.00259153	0.00178548	0.0404533	0.0192609	0.00318617	0.00164366	0.0702626	0.0701315	0.00308394	0.0701844
PAP086	0.0708525	0.0675735	0.0680327	0.0686686	0.0669236	0.0681278	0.00061382	0.0617258	0.0641775	0.0680438	0.0680971	0.0683514	0.0644957	0.0682196	0.068134	0.000530307	0.118742	0.0693888	0.00176262	0.00206371	0.0685216	0.0685454	0.0712975	0.00169546	0.00223664	0.00125259	0.000547457	0.119449	0.000465065	0.000490139	0.000501953	0.000522094	0.000494822	0.00063976	0.00163672	0	0.000367281	0.0994713	0.0674681	0.0014512	0.00034719	0.0397944	0.0181349	0.00204696	0.000582952	0.0691484	0.0689503	0.00200252	0.0690434
PAP087	0.0708519	0.0676286	0.0680273	0.0687826	0.0669826	0.0682167	0.000584418	0.0617307	0.0642508	0.0680873	0.0680888	0.0684209	0.064477	0.0681682	0.0681433	0.000509531	0.118869	0.0694555	0.0017267	0.00208249	0.068511	0.0684426	0.071427	0.00166338	0.00214404	0.00124825	0.000651982	0.119553	0.000337193	0.000550098	0.000525179	0.000604725	0.00052028	0.000573915	0.00166198	0.000367281	0	0.0994685	0.0674374	0.00132533	0.000462696	0.0397864	0.0180351	0.00198677	0.000505857	0.0691652	0.0690211	0.00193982	0.0690428
PAP088	0.135831	0.132201	0.131517	0.132083	0.13176	0.132405	0.0997458	0.127754	0.130039	0.131569	0.131633	0.132689	0.129949	0.131665	0.131555	0.0994745	0.138507	0.132416	0.0989253	0.0987774	0.132888	0.131605	0.134031	0.100281	0.0988894	0.0997706	0.0996688	0.139007	0.099506	0.0995441	0.0995755	0.0995636	0.0994884	0.0995485	0.100481	0.0994713	0.0994685	0	0.13226	0.0998829	0.0995725	0.127493	0.114871	0.100676	0.0995294	0.131858	0.132442	0.100461	0.132261
PAP089	0.00555744	0.00259183	0.00356634	0.0047519	0.00502005	0.00401495	0.0677418	0.00851148	0.00542331	0.00332479	0.00350319	0.00428969	0.00613123	0.00345588	0.00359496	0.0675545	0.0998993	0.00483256	0.0688163	0.068995	0.00390262	0.0041997	0.00724597	0.0685149	0.0689822	0.0680251	0.0676699	0.100564	0.0674941	0.0676122	0.0676823	0.0676137	0.0675296	0.0676172	0.0686525	0.0674681	0.0674374	0.13226	0	0.0676016	0.0675765	0.0492088	0.0505187	0.0686467	0.0675435	0.00514207	0.00436382	0.0686227	0.00488051
PAP091	0.0711755	0.06789	0.0683962	0.0685677	0.0671767	0.0681608	0.00177353	0.0621229	0.0644494	0.0683912	0.0684369	0.068326	0.0644045	0.0683561	0.0684516	0.00152539	0.119216	0.0696006	0.00276851	0.00258042	0.0685628	0.0684604	0.0712049	0.00226972	0.00263325	0.00175498	0.0016554	0.119705	0.00151024	0.00154726	0.00148202	0.0016958	0.00145802	0.00155581	0.00259153	0.0014512	0.00132533	0.0998829	0.0676016	0	0.0016133	0.0405538	0.018696	0.00246665	0.00153278	0.0691142	0.0693637	0.00240664	0.0690082
PAP092	0.0707767	0.0675924	0.068076	0.0687508	0.0669898	0.0682895	0.00079144	0.0618792	0.0642612	0.0681945	0.0682131	0.0686324	0.0646149	0.0682169	0.068128	0.000435351	0.11887	0.0693505	0.0017485	0.00214965	0.0685972	0.0685774	0.0714823	0.001696	0.00223206	0.00122528	0.000559299	0.119588	0.000423714	0.000405274	0.000481144	0.000499443	0.000565598	0.000568348	0.00178548	0.00034719	0.000462696	0.0995725	0.0675765	0.0016133	0	0.0398253	0.0180871	0.00214769	0.000572887	0.0692281	0.068934	0.00209415	0.0692378
PAP093	0.0508286	0.0491007	0.0500506	0.0516725	0.0523468	0.0510414	0.0400219	0.0493914	0.0464372	0.0500264	0.0500266	0.0509194	0.0471469	0.0498896	0.0502458	0.0398727	0.137081	0.0508675	0.0409858	0.0413843	0.0499705	0.0507966	0.0541053	0.0409075	0.0413141	0.0403508	0.040037	0.137716	0.0398333	0.039857	0.0398406	0.03994	0.0399151	0.0398248	0.0404533	0.0397944	0.0397864	0.127493	0.0492088	0.0405538	0.0398253	0	0.0239137	0.0410322	0.0398438	0.0517767	0.051108	0.0409583	0.0518623
PAP094	0.0537832	0.0509063	0.0511836	0.0519727	0.0535813	0.0514386	0.0183745	0.0497005	0.0474798	0.051288	0.0512453	0.0517979	0.0479458	0.0514455	0.0513382	0.018282	0.134904	0.0523135	0.0195174	0.0198726	0.0515915	0.0515943	0.0545493	0.0192845	0.01988	0.018965	0.0183654	0.135518	0.0181118	0.0181336	0.0182358	0.0182882	0.018198	0.0182603	0.0192609	0.0181349	0.0180351	0.114871	0.0505187	0.018696	0.0180871	0.0239137	0	0.0197454	0.0183032	0.0524072	0.0519956	0.0196184	0.0522452
PAP095	0.0720385	0.0687404	0.0691356	0.0694498	0.068111	0.069037	0.00228839	0.0629549	0.0653229	0.069238	0.069303	0.0692657	0.0654759	0.0692611	0.0692309	0.00214536	0.119637	0.0705348	0.00326509	0.00298495	0.0694364	0.0695228	0.0722789	0.00247633	0.00319858	0.00225812	0.00223608	0.120197	0.00201496	0.002154	0.00219841	0.00227019	0.00204721	0.00216563	0.00318617	0.00204696	0.00198677	0.100676	0.0686467	0.00246665	0.00214769	0.0410322	0.0197454	0	0.00220797	0.0700158	0.0701501	0.00281191	0.0699579
PAP096	0.0709003	0.0676493	0.0682866	0.068801	0.0669259	0.068318	0.000751954	0.06192	0.0642245	0.0681659	0.0681632	0.0685316	0.0646492	0.0682794	0.0682149	0.000636785	0.118891	0.0694456	0.00176695	0.00217723	0.0686418	0.0686072	0.0714671	0.00180439	0.00231	0.00139293	0.000760993	0.119601	0.000624658	0.000701861	0.000689538	0.000674397	0.000547025	0.000662873	0.00164366	0.000582952	0.000505857	0.0995294	0.0675435	0.00153278	0.000572887	0.0398438	0.0183032	0.00220797	0	0.069169	0.0691611	0.00201109	0.0691899
PAP097	0.00697573	0.00367767	0.00219416	0.00268081	0.00652398	0.00272728	0.0693861	0.0109609	0.00678155	0.00215249	0.00223045	0.00312817	0.0068158	0.00229111	0.00223163	0.0691592	0.0975204	0.00463175	0.0705469	0.0703162	0.00438287	0.00229702	0.00475928	0.0699265	0.0703768	0.069441	0.0692688	0.0980791	0.069204	0.069228	0.0692513	0.0693786	0.069238	0.0691803	0.0702626	0.0691484	0.0691652	0.131858	0.00514207	0.0691142	0.0692281	0.0517767	0.0524072	0.0700158	0.069169	0	0.00200629	0.0700438	0.00141627
PAP098	0.00652204	0.00317371	0.0018331	0.00299648	0.00594005	0.00304752	0.0691468	0.0107379	0.00622467	0.00181317	0.00167983	0.00362012	0.00714219	0.00188363	0.00175349	0.0690549	0.0979635	0.00418862	0.0702809	0.0705607	0.00476589	0.00252646	0.00553847	0.0700545	0.0706138	0.0694356	0.0691104	0.098617	0.0689878	0.0691618	0.0691026	0.0691232	0.0690062	0.0691309	0.0701315	0.0689503	0.0690211	0.132442	0.00436382	0.0693637	0.068934	0.051108	0.0519956	0.0701501	0.0691611	0.00200629	0	0.0701524	0.00205126
PAP100	0.0720652	0.0687831	0.0692094	0.0694019	0.0681453	0.0690882	0.00215933	0.0630558	0.065426	0.0693679	0.0692451	0.0692211	0.0652909	0.0693561	0.0693422	0.00204243	0.119729	0.0706096	0.00314548	0.0031553	0.0693537	0.0693869	0.0723249	0.0024902	0.00313765	0.00213185	0.00212329	0.120284	0.00200442	0.00213853	0.00211921	0.00214781	0.00202147	0.00215655	0.00308394	0.00200252	0.00193982	0.100461	0.0686227	0.00240664	0.00209415	0.0409583	0.0196184	0.00281191	0.00201109	0.0700438	0.0701524	0	0.0699905
PAP101	0.00706466	0.00342847	0.00215245	0.00259485	0.00646102	0.00250667	0.0692776	0.0108315	0.00677422	0.0021847	0.00213985	0.00331424	0.00672774	0.00225951	0.00220676	0.0690675	0.0978438	0.00463126	0.0702956	0.0703476	0.00452021	0.00204617	0.00503977	0.0698612	0.0702664	0.0692862	0.069206	0.0984002	0.0690531	0.0691541	0.0691424	0.0692638	0.0691359	0.0691709	0.0701844	0.0690434	0.0690428	0.132261	0.00488051	0.0690082	0.0692378	0.0518623	0.0522452	0.0699579	0.0691899	0.00141627	0.00205126	0.0699905	0
PAP103	0.0714825	0.0682457	0.0686459	0.0688997	0.0675873	0.0685591	0.00152368	0.0624495	0.064803	0.0687548	0.0687731	0.0687175	0.064921	0.0687782	0.068668	0.00135524	0.119216	0.0700215	0.00257189	0.00237156	0.0688437	0.0688488	0.07164	0.00185369	0.00262104	0.00152203	0.00154737	0.119822	0.00139833	0.00147623	0.00146835	0.00150057	0.00141577	0.00146425	0.00265407	0.00127688	0.00136177	0.0999689	0.0682011	0.00171209	0.00134985	0.0404893	0.0191152	0.00212178	0.00143278	0.0695256	0.0696577	0.00231226	0.0695041
PAP104	0.0722015	0.0688478	0.0694366	0.0694984	0.0682645	0.0692984	0.00238112	0.0630666	0.0655174	0.0694968	0.069407	0.0693592	0.0656779	0.0695094	0.0695214	0.00228357	0.120449	0.070656	0.00333426	0.00339761	0.0695262	0.0696951	0.0723339	0.00305382	0.0035668	0.00246765	0.0022782	0.120987	0.00240495	0.00232473	0.00233349	0.00245568	0.0021597	0.00240208	0.00338752	0.00217563	0.00215041	0.101005	0.0688177	0.00260734	0.00223439	0.0413331	0.0198525	0.00323801	0.00220848	0.0703346	0.0704062	0.00317573	0.070232
PAP105	0.0714638	0.0682055	0.0685851	0.0691817	0.0676151	0.0685374	0.00158033	0.0624242	0.0648612	0.0686511	0.0686826	0.0688353	0.0648428	0.068729	0.0686972	0.00139034	0.119244	0.0699773	0.00257033	0.00239506	0.0688173	0.0687729	0.0718148	0.00200069	0.0026256	0.00160758	0.00151236	0.119885	0.00143916	0.00144721	0.00151812	0.00154947	0.00136986	0.00149444	0.00254779	0.00131932	0.00125149	0.0998639	0.0681039	0.00179767	0.0013739	0.0404844	0.0191247	0.00229142	0.00151442	0.0694284	0.0696443	0.00240952	0.0693072
PAP107	0.0725513	0.0693241	0.0697984	0.070175	0.0685693	0.0696217	0.0024099	0.0634516	0.0658434	0.0697814	0.0697012	0.0697605	0.0659375	0.0698009	0.0697409	0.00232412	0.118451	0.0710415	0.00158423	0.00157774	0.0699706	0.0699846	0.0727246	0.00311949	0.00151265	0.00258415	0.00262293	0.119024	0.00236016	0.00249016	0.00247769	0.00252415	0.00245598	0.00240946	0.00342902	0.00234374	0.00234815	0.099185	0.0692268	0.00269584	0.00239268	0.0414713	0.0200504	0.00324797	0.00243386	0.0705611	0.0707197	0.00319092	0.0704473
PAP108	0.0709871	0.0676256	0.0682476	0.0688495	0.0669089	0.0683644	0.0005861	0.061915	0.0642329	0.0682263	0.0681324	0.0685224	0.0647215	0.0682808	0.0682216	0.000706018	0.118875	0.0695196	0.00185634	0.00230797	0.0687502	0.0687346	0.0715258	0.00185051	0.00235081	0.00141635	0.000646487	0.119543	0.000559959	0.000489861	0.000667669	0.0005972	0.000647762	0.000509898	0.00181001	0.000471144	0.000597977	0.0995998	0.0676344	0.00170636	0.000464682	0.0398736	0.0182665	0.00215769	0.000522667	0.0692446	0.0690368	0.0020292	0.0691885
PAP109	0.0725732	0.0692084	0.0696603	0.0700289	0.068546	0.069821	0.00252	0.0635151	0.0657672	0.0698003	0.0697785	0.0698369	0.0660532	0.0698733	0.0698066	0.00238669	0.120426	0.071016	0.00360493	0.00351385	0.0699922	0.0697631	0.0727175	0.00310128	0.00367962	0.00292036	0.00247992	0.121036	0.00239933	0.00240169	0.00254674	0.00247812	0.00225316	0.00238223	0.00341941	0.00240483	0.00238415	0.101368	0.0690937	0.00282795	0.00246789	0.0415993	0.0199238	0.00327653	0.0024634	0.0706644	0.0706138	0.00326554	0.0704692
PAP110	0.0070422	0.00377743	0.00245644	0.00273521	0.0068484	0.0027479	0.0694392	0.0109729	0.00703002	0.00237818	0.00237528	0.00344609	0.00685319	0.00231334	0.00234608	0.0692949	0.0976858	0.00478968	0.0704731	0.070498	0.00471564	0.00247101	0.00502781	0.0700188	0.0705394	0.069372	0.0694804	0.0982709	0.0693223	0.0693692	0.0694482	0.0694128	0.0693377	0.0693576	0.0704732	0.0692856	0.0692985	0.132139	0.00509277	0.0693273	0.0693322	0.0518275	0.0526346	0.0703041	0.0694731	0.00127505	0.00210362	0.0702347	0.00185866
PAP111	0.0729486	0.069598	0.0700713	0.0705251	0.069091	0.0700209	0.00289203	0.0638581	0.0663081	0.0701501	0.0701703	0.0702315	0.0663151	0.070239	0.0703087	0.00282472	0.118841	0.0715158	0.00211002	0.00204361	0.0702104	0.0703904	0.0731908	0.00328463	0.00211353	0.00305527	0.00289679	0.119456	0.00271172	0.00287636	0.00277838	0.00295889	0.00277193	0.00291986	0.00392916	0.00265763	0.00257786	0.0998094	0.0695832	0.00330417	0.00279202	0.0419384	0.0204129	0.00361933	0.00291193	0.0709799	0.0710973	0.00358294	0.0709476
PAP112	0.0712054	0.0679876	0.0684022	0.0688032	0.0674052	0.0682928	0.00146774	0.0621257	0.0646855	0.0684265	0.068508	0.0685775	0.0644565	0.0684164	0.0684429	0.00111821	0.119057	0.0696934	0.00250584	0.00221246	0.0685451	0.068582	0.0716178	0.00185877	0.00222134	0.00136171	0.00124328	0.119652	0.00122498	0.00120417	0.00125822	0.00132969	0.00119824	0.00117437	0.00230482	0.00113809	0.00106183	0.0996223	0.0678672	0.00155232	0.00132613	0.0402324	0.018798	0.00226706	0.00116252	0.069186	0.0694848	0.00203155	0.0692567
PAP114	0.0713827	0.0682494	0.0686745	0.0690511	0.067632	0.0686001	0.00163485	0.0624189	0.0649417	0.068715	0.0687638	0.068869	0.064752	0.0686952	0.068717	0.00137011	0.119296	0.0699775	0.00257945	0.00231074	0.0689106	0.0686967	0.0716833	0.00199416	0.00245122	0.0017337	0.00144638	0.119821	0.00146136	0.0014852	0.00146123	0.00151525	0.00146204	0.0014365	0.00255321	0.00131161	0.00132422	0.0999864	0.0681432	0.00178964	0.001437	0.0405057	0.019057	0.00249784	0.00146994	0.0694601	0.069678	0.00247153	0.0694059
PAP116	0.0713091	0.0680994	0.068521	0.0688996	0.0673799	0.068396	0.00142336	0.0622464	0.0647458	0.0685458	0.068532	0.068643	0.0646302	0.0685814	0.0685448	0.00118335	0.11902	0.0697601	0.00247733	0.00246883	0.0687911	0.0686671	0.0715718	0.00194638	0.00247336	0.00151395	0.00125811	0.11964	0.00112247	0.00134488	0.00125919	0.00131273	0.001278	0.00130587	0.00233264	0.0010846	0.00117069	0.0996982	0.0678993	0.0016771	0.0012519	0.0403214	0.0188094	0.00228133	0.00133833	0.0692615	0.0694302	0.00214113	0.0692348
PAP117	0.126742	0.122675	0.121885	0.122472	0.122085	0.121643	0.14962	0.124191	0.125689	0.121873	0.121977	0.122464	0.125814	0.121968	0.121917	0.149469	0.13601	0.121173	0.14883	0.148829	0.123511	0.121998	0.125287	0.150229	0.148988	0.14957	0.149597	0.136512	0.149475	0.149602	0.14958	0.149538	0.149331	0.149539	0.15039	0.14937	0.149357	0.150911	0.123586	0.149744	0.149562	0.161905	0.159455	0.150714	0.149437	0.121708	0.121774	0.150303	0.121544
PAP118	0.0721845	0.0688557	0.0693495	0.0696222	0.0683167	0.0694103	0.00232992	0.0630885	0.065519	0.0694666	0.0693231	0.069378	0.0656295	0.0693975	0.0694786	0.00217041	0.120607	0.0707482	0.0033213	0.00336565	0.0696753	0.0697177	0.0725497	0.00281402	0.00325024	0.00242882	0.00224792	0.121124	0.00214617	0.00227353	0.00225238	0.00223178	0.00208992	0.00228224	0.00331307	0.00211484	0.00209108	0.101121	0.0687612	0.00272028	0.00226035	0.041153	0.0197093	0.00272652	0.0021353	0.0704843	0.0703199	0.0028681	0.0703793
PAP119	0.0718691	0.068631	0.0690909	0.0693553	0.067975	0.0688988	0.00192976	0.0627719	0.0652521	0.0691216	0.0691463	0.0690777	0.0650564	0.0691352	0.06903	0.00163116	0.119718	0.0703769	0.00289379	0.00279772	0.0693504	0.0691973	0.0719969	0.00242224	0.00288021	0.0017148	0.00177748	0.120341	0.0017279	0.00183366	0.0017264	0.00169186	0.00175309	0.00180898	0.00289396	0.00164411	0.00174881	0.100447	0.0685651	0.00224789	0.00165589	0.040814	0.0193094	0.00278647	0.00175557	0.0698151	0.0699565	0.00274188	0.0698281
PAP120	0.00622425	0.00273585	0.00143595	0.00256165	0.00565028	0.00248927	0.068825	0.0103102	0.00592439	0.00134458	0.00141377	0.00321847	0.00659145	0.00149595	0.00142254	0.0686373	0.0976814	0.00380798	0.0699483	0.0701938	0.00412764	0.00208522	0.00504913	0.0697216	0.0701806	0.069128	0.0689127	0.0983515	0.068694	0.0687869	0.068779	0.0688653	0.068764	0.0688507	0.0697562	0.0686338	0.0685832	0.132077	0.00403755	0.0688713	0.068744	0.0508171	0.0518301	0.0698133	0.0687413	0.00137508	0.00110346	0.0697852	0.00127784
PAP121	0.00714153	0.00372612	0.00224157	0.00255978	0.0067353	0.00284089	0.0694677	0.0109607	0.00697507	0.00239384	0.00242101	0.00345768	0.00687516	0.00240083	0.00239295	0.0693635	0.0975785	0.00485633	0.0705477	0.0705255	0.00459518	0.00257701	0.00479525	0.0699516	0.0705834	0.0694385	0.0695405	0.0982532	0.0692276	0.0693594	0.0694735	0.0694235	0.0693181	0.0693817	0.0703807	0.0692658	0.06924	0.132196	0.00500731	0.0691691	0.0694744	0.0519595	0.0525718	0.0701073	0.0693925	0.00149316	0.00215878	0.070112	0.00183016
PAP122	0.00818264	0.00491896	0.00555379	0.00602914	0.00324159	0.00548244	0.068097	0.00802449	0.00860416	0.00566347	0.00556552	0.00544155	0.00867003	0.00567549	0.00558284	0.0680445	0.099106	0.00714333	0.069205	0.069196	0.00566635	0.00578556	0.00861902	0.0688095	0.0692402	0.0681786	0.0680849	0.0996851	0.0678525	0.0680862	0.0680478	0.068065	0.0679747	0.0680764	0.0690574	0.0678789	0.0679719	0.13233	0.00538385	0.0680145	0.0679878	0.0524698	0.0539719	0.0688295	0.0681304	0.00638377	0.00668364	0.0688442	0.00605481
PAP123	0.0721055	0.068717	0.0693434	0.069923	0.0680467	0.0695263	0.00161194	0.0630659	0.0653738	0.0693847	0.069292	0.069565	0.065793	0.0694478	0.0692789	0.00173006	0.118185	0.0706134	0.00101316	0.00144221	0.0698641	0.0697138	0.0726071	0.00285057	0.00158039	0.00243133	0.0018236	0.118887	0.00159084	0.00168579	0.00176703	0.00166194	0.00164594	0.00167874	0.00267222	0.00167745	0.00171139	0.0988968	0.0687248	0.00259706	0.00175908	0.0410154	0.0193251	0.00320771	0.00167577	0.0703938	0.0701744	0.00318332	0.0703108
PAP124	0.0725334	0.069114	0.0696335	0.0700553	0.0685209	0.0695517	0.00232591	0.0634374	0.0656748	0.0697706	0.069649	0.0697574	0.0659408	0.0696324	0.0696758	0.00236533	0.11829	0.0710162	0.00152739	0.0015612	0.0698819	0.0699281	0.072863	0.00320277	0.00163036	0.00255583	0.00232987	0.11896	0.00225142	0.00229337	0.00228236	0.00232631	0.00215909	0.00230801	0.00331269	0.00213809	0.00210109	0.09906	0.069062	0.00239843	0.00233409	0.0413136	0.0198365	0.00324886	0.00221659	0.0706211	0.0706455	0.00315576	0.070472
PAP125	0.0711198	0.0679177	0.0683082	0.06867	0.0672877	0.0683693	0.00127444	0.0620334	0.064574	0.0683564	0.0684122	0.0684958	0.0644653	0.0683569	0.0683883	0.000992781	0.118933	0.0696422	0.00232537	0.00216481	0.0685785	0.0686265	0.0714761	0.0017702	0.00203595	0.00148219	0.00118805	0.119467	0.00107883	0.00123664	0.00121413	0.00121505	0.00115772	0.00111806	0.00230782	0.00102331	0.001053	0.0996052	0.0677328	0.0014381	0.0011825	0.0401288	0.0187485	0.00198858	0.00114497	0.0692074	0.0693203	0.00204837	0.069092
PAP126	0.0715343	0.0682558	0.0688096	0.069235	0.0676763	0.0687299	0.00181782	0.0624875	0.0649123	0.0688983	0.0687323	0.0689283	0.0648496	0.0688644	0.0689037	0.00159232	0.119473	0.0700657	0.00280776	0.00288342	0.0689916	0.069024	0.0719529	0.00228153	0.00280855	0.00186515	0.00167958	0.120071	0.00153514	0.00170069	0.001699	0.00174612	0.00154696	0.00173103	0.0026947	0.00150315	0.00155401	0.100182	0.0681473	0.00193394	0.00162558	0.040648	0.0191518	0.0027244	0.00165348	0.069785	0.0697554	0.00239092	0.0695895
PAP128	0.0715431	0.0680224	0.0685895	0.0689207	0.0674389	0.0684751	0.0014964	0.0622971	0.0648058	0.0686203	0.0685964	0.0686656	0.0647935	0.068757	0.0687545	0.00127706	0.119213	0.0699348	0.00260365	0.00247399	0.0688138	0.0687603	0.0715616	0.0018433	0.00227864	0.00156519	0.00143164	0.119826	0.00132326	0.00135806	0.00136908	0.00133996	0.00130417	0.00143542	0.00235251	0.00132894	0.00127739	0.0997609	0.0679617	0.00163939	0.00150995	0.0403824	0.0189159	0.00241955	0.00143746	0.069433	0.069655	0.00216189	0.0692186
PAP129	0.00641851	0.00352781	0.0026488	0.00268964	0.0068559	0.0043175	0.0696316	0.0112966	0.0073471	0.00262641	0.00256975	0.0042834	0.00730159	0.00265048	0.00269353	0.069328	0.0993653	0.00585896	0.0705913	0.0704959	0.00421669	0.00262351	0.00517608	0.0700627	0.0705957	0.0694612	0.0693883	0.0998905	0.0694058	0.069455	0.0694196	0.0695592	0.0694038	0.0694004	0.0704778	0.0692789	0.0693591	0.132791	0.00475571	0.0692039	0.0693551	0.0512079	0.0525129	0.0702454	0.0694684	0.0034533	0.0034873	0.070273	0.00333722
PAP134	0.0059988	0.00287255	0.00140311	0.00170869	0.0056756	0.00310837	0.0685463	0.0101664	0.00615501	0.00149308	0.00145975	0.0033054	0.00611908	0.00148446	0.00146398	0.068355	0.0982526	0.00507238	0.0696178	0.0695837	0.00345278	0.00152279	0.00460283	0.0689668	0.0695411	0.0685365	0.0685268	0.0988464	0.0682651	0.0684099	0.0684507	0.0684756	0.0683679	0.0684767	0.0694278	0.0683271	0.0682486	0.131466	0.00413631	0.0682659	0.0684363	0.0508561	0.0516593	0.0691382	0.0683703	0.0022363	0.00266616	0.069162	0.00207714
PAP135	0.0080129	0.00457251	0.00505224	0.00554489	0.0028893	0.00501956	0.067521	0.00725837	0.0083366	0.00511709	0.00521573	0.00500628	0.00799095	0.00510001	0.00521297	0.06726	0.0983474	0.00670493	0.0685565	0.0683836	0.00525687	0.00494496	0.00828323	0.0678914	0.0684646	0.0673228	0.0673372	0.0989033	0.0672487	0.0672637	0.0673407	0.0674117	0.0672574	0.0673143	0.0683454	0.0672359	0.0672201	0.131562	0.00505749	0.0672264	0.0673161	0.0526328	0.0535497	0.0680689	0.0672459	0.00579747	0.00610991	0.0681149	0.00571258
PAP136	0.0708636	0.0676477	0.0681875	0.0687142	0.0668862	0.0682981	0.000619519	0.0619352	0.0642223	0.0681281	0.0681302	0.0685396	0.0646019	0.068295	0.0681956	0.000563352	0.11894	0.0692594	0.00177704	0.00233451	0.0687019	0.0686002	0.0713943	0.00166822	0.00231605	0.00136409	0.000565087	0.119613	0.000490175	0.000617865	0.000599731	0.000624226	0.000575941	0.000657664	0.00170263	0.000380709	0.000544277	0.0996546	0.0676102	0.00155461	0.0003103	0.039903	0.0181593	0.00218207	0.000584394	0.0693072	0.0690097	0.00202297	0.0691926
PAP137	0.0709726	0.0677151	0.0680406	0.0688162	0.0669573	0.068229	0.000618594	0.0618493	0.0642168	0.0681159	0.0682166	0.0684255	0.0646157	0.0682718	0.0682242	0.000489249	0.11886	0.0693743	0.00177891	0.00208364	0.0685804	0.0685237	0.0714999	0.00167424	0.00217633	0.0013011	0.000594003	0.119584	0.000418103	0.000468858	0.000464875	0.00062989	0.000534792	0.000551791	0.00170149	0.000463222	0.000334963	0.0995337	0.0675398	0.00146974	0.000465483	0.0398218	0.0181037	0.00204914	0.000671082	0.0691219	0.0690582	0.00204878	0.0691002
PAP141	0.0708979	0.0676491	0.0681414	0.0687683	0.0669365	0.0681988	0.000629824	0.0618283	0.0642192	0.0681099	0.0681167	0.0684937	0.0645552	0.0682148	0.0681248	0.000531967	0.118827	0.0695149	0.00166475	0.00212982	0.0686086	0.0685388	0.071409	0.00172233	0.00229024	0.00117449	0.000580711	0.119589	0.000534671	0.000614019	0.000629223	0.000708385	0.000486885	0.000781763	0.00170298	0.000492271	0.000479831	0.0995032	0.06753	0.00153661	0.000468552	0.0398744	0.0182399	0.00203664	0.000550201	0.0691993	0.0689498	0.00191151	0.0690807
PAP143	0.0708986	0.0675842	0.0680996	0.0687127	0.0669256	0.0682223	0.000711454	0.0617908	0.0642093	0.0681042	0.0680781	0.0684108	0.0644609	0.0682392	0.068165	0.000538582	0.118705	0.0693928	0.00169568	0.00226263	0.0685709	0.0684885	0.0713904	0.00178324	0.00244984	0.00123106	0.000706149	0.11941	0.000563097	0.000797242	0.000610931	0.000621669	0.000506293	0.000790424	0.00175593	0.000422783	0.000524348	0.0994526	0.0674339	0.00166005	0.000474001	0.0398522	0.0181661	0.00207451	0.000544505	0.0691938	0.0689212	0.00193378	0.0689929
PAP144	0.0708601	0.0677349	0.0681272	0.0687428	0.0669728	0.0682867	0.000637295	0.0618362	0.0643388	0.0681981	0.0680568	0.0684598	0.0645694	0.0681716	0.068095	0.000604486	0.118871	0.0696105	0.0017697	0.0023437	0.0686192	0.0687194	0.0713936	0.00171986	0.00234376	0.00123355	0.000690323	0.11952	0.000500386	0.000644462	0.000725465	0.000642198	0.000645375	0.000628929	0.00188021	0.000552106	0.000492656	0.099584	0.0675912	0.00160878	0.000481959	0.0398415	0.0182884	0.00212062	0.000628146	0.0692647	0.0689828	0.00200258	0.0691609
PAP145	0.0709819	0.0677281	0.0681504	0.0687857	0.0670681	0.0682058	0.000860881	0.0619168	0.064333	0.0681785	0.0682239	0.0684106	0.0645719	0.0682467	0.06823	0.000696885	0.118894	0.0695013	0.00183072	0.00215669	0.0685702	0.0685517	0.0713923	0.00181022	0.00229654	0.00134594	0.000802767	0.119548	0.000564961	0.000663199	0.00076979	0.000729256	0.000615846	0.000700772	0.00186791	0.000508804	0.000511678	0.0995062	0.0675464	0.00147514	0.000665355	0.039814	0.018215	0.00210387	0.000662295	0.0691703	0.0691549	0.00205179	0.069107
PAP146	0.07114	0.0679326	0.0683973	0.0687091	0.0673018	0.0683621	0.00127135	0.0621116	0.0646297	0.0684498	0.0684727	0.0686495	0.0644672	0.068406	0.0684348	0.000985715	0.118943	0.0697083	0.00222467	0.00207559	0.0685511	0.068752	0.0715333	0.00198728	0.00233979	0.0013661	0.00117081	0.119578	0.00106789	0.00117472	0.00112226	0.00120644	0.00107516	0.00117399	0.00230658	0.000999671	0.000979639	0.0996932	0.0678315	0.00148104	0.00109597	0.0402598	0.0187562	0.00215753	0.00126013	0.0693272	0.0693633	0.00201178	0.069253
PAP147	0.0695164	0.0662181	0.0666844	0.0671261	0.0656382	0.0652523	0.00669007	0.0680482	0.0696124	0.0667293	0.0667701	0.06625	0.0696312	0.0667547	0.066683	0.00639829	0.114445	0.064754	0.0077357	0.00770735	0.0669236	0.0669517	0.0699548	0.00722554	0.00775105	0.00686674	0.0066604	0.11504	0.00650107	0.00663054	0.00649467	0.00660221	0.00651433	0.00658738	0.00774133	0.00639306	0.00640179	0.102223	0.067347	0.00700743	0.00653958	0.0455174	0.0241839	0.00764064	0.006635	0.0663726	0.0665783	0.00754209	0.066382
PAP148	0.0712977	0.0680073	0.0684992	0.0688213	0.0673378	0.0684618	0.00139199	0.0622203	0.0646169	0.068561	0.0684661	0.0687235	0.0646457	0.0686635	0.0686319	0.00131691	0.119222	0.0697866	0.00262931	0.00250118	0.068827	0.0688534	0.0715209	0.00216674	0.00255663	0.00155061	0.00143332	0.119758	0.00130671	0.00134462	0.00127152	0.00125976	0.00133288	0.00150929	0.00254004	0.0011892	0.00127053	0.0998054	0.0679147	0.00167461	0.00126888	0.0403744	0.0189352	0.0024526	0.00145852	0.0694841	0.0694261	0.00222252	0.0692846
PAP149	0.0713164	0.0681053	0.0684362	0.0689569	0.0673986	0.0683344	0.00142359	0.0622666	0.0646685	0.068547	0.0685933	0.0687077	0.064774	0.0685944	0.0685498	0.00118411	0.119049	0.0698225	0.0023896	0.00213065	0.0687055	0.0686662	0.0716229	0.00177092	0.00240816	0.00149685	0.00137257	0.119685	0.00118854	0.00113128	0.00121597	0.00136082	0.00115016	0.00121449	0.00230258	0.00114428	0.00101887	0.0996644	0.0678547	0.00157283	0.00128476	0.0402393	0.0188341	0.00231489	0.00116697	0.0694191	0.0695506	0.00208893	0.0692528
PAP150	0.0710853	0.0678243	0.0682447	0.0686071	0.0671751	0.0681835	0.00124592	0.0619832	0.0644013	0.0683016	0.0682903	0.0684126	0.0645197	0.0683111	0.0683282	0.001002	0.118768	0.0695913	0.00224122	0.00224288	0.0684373	0.0684424	0.0713661	0.00168522	0.00233328	0.00135532	0.00119751	0.119365	0.000968057	0.00100629	0.00103205	0.00109948	0.00098735	0.00111684	0.00223228	0.000933362	0.000887154	0.0994215	0.0676071	0.00139818	0.000997889	0.0401814	0.0185637	0.00204451	0.00113193	0.0691215	0.0692795	0.00182811	0.06903
PAP151	0.0712774	0.068004	0.0683751	0.0689123	0.0673454	0.0684638	0.00121378	0.0621928	0.064642	0.0684663	0.0684115	0.0687067	0.0646869	0.0685515	0.0685105	0.00114563	0.119082	0.0698488	0.00231469	0.00245214	0.0687089	0.0688289	0.0716171	0.00221062	0.00229748	0.00169319	0.00133312	0.119729	0.00114144	0.00118779	0.00122663	0.00125111	0.00118622	0.00119617	0.00237298	0.00100926	0.00098341	0.0998647	0.0678756	0.0016916	0.00121594	0.0403682	0.0188195	0.0022994	0.00122377	0.0693612	0.0694562	0.00228761	0.0693197
PAP152	0.0715324	0.0683167	0.0687064	0.0691556	0.0676493	0.0685501	0.00173965	0.0625034	0.0649709	0.0687237	0.0688503	0.0688585	0.0649442	0.0688214	0.0687502	0.00149738	0.119408	0.0700748	0.00284842	0.00263962	0.0688689	0.069037	0.0717402	0.00219418	0.00255317	0.00187081	0.00172043	0.119886	0.00144638	0.00166994	0.00159539	0.00162576	0.00160628	0.00165456	0.00278112	0.00146253	0.00151545	0.100119	0.0682069	0.00199117	0.00155458	0.0406047	0.0192279	0.00238048	0.00167515	0.0695661	0.0697473	0.00238351	0.0695153
PAP153	0.135185	0.132592	0.132876	0.13372	0.134684	0.133423	0.186683	0.138532	0.135281	0.133154	0.132988	0.133507	0.13558	0.132974	0.133028	0.186471	0.215328	0.134501	0.187453	0.187642	0.133736	0.133348	0.136056	0.187081	0.187641	0.186613	0.186618	0.215937	0.186448	0.186476	0.186526	0.186529	0.186472	0.186539	0.186494	0.186384	0.186467	0.240934	0.133063	0.186582	0.186469	0.16637	0.169982	0.187174	0.186514	0.13416	0.133973	0.18726	0.133888
PAP154	0.00912937	0.00575358	0.0062548	0.00670774	0.0041275	0.00594594	0.0685127	0.00818762	0.00945457	0.00633554	0.00628562	0.00629195	0.00927841	0.00629467	0.00632098	0.0683264	0.0995916	0.00797023	0.0694673	0.0694957	0.00678403	0.0061657	0.00895592	0.0689493	0.0694848	0.0683878	0.0684934	0.100121	0.0682302	0.0683262	0.068388	0.0683409	0.068358	0.0684218	0.0694503	0.0682481	0.0682422	0.132765	0.00605807	0.0683356	0.0683466	0.0536774	0.0544412	0.0690976	0.0684012	0.00706554	0.0074238	0.069149	0.00687186
PAP155	0.0095673	0.0063061	0.00631582	0.00669973	0.00927961	0.00652669	0.0633422	0.00526413	0.0026458	0.00642236	0.00635851	0.0067028	0.00255748	0.00632473	0.00642002	0.0632056	0.101691	0.00812037	0.0643576	0.0643524	0.00697604	0.00653891	0.00949234	0.0639325	0.0645093	0.0632964	0.0633298	0.102253	0.0631749	0.0632063	0.06325	0.0632875	0.0631839	0.0632595	0.0642758	0.0631056	0.0630759	0.129044	0.00626866	0.0631017	0.0632783	0.0460031	0.0467256	0.0640152	0.0632272	0.0071665	0.00738742	0.0639401	0.00701354
PAP156	0.0128922	0.00945927	0.0095341	0.00960683	0.0123356	0.00971147	0.0704358	0.0166171	0.012968	0.00958702	0.00958822	0.00993915	0.0129329	0.00965402	0.00974891	0.0703877	0.102307	0.011543	0.0715759	0.0716663	0.0104337	0.00970151	0.012083	0.0710956	0.0715556	0.0705263	0.0704048	0.102816	0.0702881	0.0703069	0.0703693	0.0703228	0.0703134	0.0705116	0.0714439	0.0702174	0.0703062	0.13513	0.0106981	0.0702087	0.070305	0.0547507	0.0539761	0.0711515	0.0704025	0.0104385	0.0107434	0.071095	0.0103109
PAP157	0.00554274	0.00277984	0.00322349	0.00371167	0.00539486	0.00311606	0.068455	0.0100201	0.00652091	0.00331771	0.00334738	0.00333146	0.0063034	0.00314391	0.00329404	0.0681604	0.099368	0.00485192	0.0693586	0.0693787	0.0032825	0.00367792	0.00654643	0.0690186	0.0694373	0.0682929	0.0683376	0.0998865	0.0681235	0.0683283	0.06834	0.0682961	0.068208	0.0682572	0.0693945	0.0680757	0.0681651	0.132604	0.00348187	0.068227	0.0682472	0.0501188	0.0512684	0.0691091	0.0683074	0.00412765	0.00416056	0.0690331	0.00407629
PAP158	0.121435	0.117277	0.116514	0.117088	0.11668	0.117683	0.132735	0.111114	0.113476	0.116564	0.116565	0.117895	0.113629	0.116564	0.116561	0.132534	0.129542	0.11935	0.131894	0.132006	0.118288	0.116837	0.120269	0.133414	0.131967	0.132614	0.132595	0.130042	0.13258	0.132686	0.13265	0.132657	0.132454	0.132696	0.133535	0.132405	0.132524	0.137364	0.117193	0.132883	0.13262	0.149931	0.147597	0.133878	0.132582	0.117401	0.117613	0.13345	0.117309
PAP159	0.071131	0.0678614	0.06826	0.0686666	0.0671854	0.0681516	0.00120672	0.0620513	0.064444	0.0683524	0.0682864	0.0683605	0.0644115	0.0683829	0.0683582	0.00110558	0.118789	0.0696925	0.00221258	0.00229789	0.0685363	0.0685444	0.0713741	0.00181545	0.00227369	0.00132669	0.00120066	0.119398	0.00103042	0.00109725	0.00110586	0.0011952	0.00107754	0.00117146	0.00216825	0.000944338	0.00095688	0.0995957	0.0677026	0.00147862	0.00109399	0.0401733	0.0187083	0.00195834	0.00121555	0.0690841	0.0692051	0.00202706	0.0690134
PAP164	0.0715025	0.0682416	0.0687181	0.069176	0.0676116	0.0686597	0.00154517	0.0624448	0.0647982	0.06871	0.0687462	0.0688635	0.0648651	0.0687578	0.0687224	0.00126983	0.119583	0.0700036	0.00263147	0.00276394	0.0689665	0.0689043	0.0718658	0.00230169	0.00278147	0.00187541	0.00155908	0.120169	0.00139965	0.00149288	0.0014289	0.00153485	0.00147931	0.0015679	0.00259495	0.00138169	0.00144042	0.100174	0.0681988	0.00187388	0.00141454	0.0404904	0.0191838	0.00252148	0.00143924	0.0695893	0.069713	0.00258756	0.0693891
PAP167	0.0724327	0.0691227	0.0695662	0.0700358	0.0684806	0.069533	0.00219589	0.0633809	0.0657282	0.0696137	0.0696676	0.0697929	0.0658442	0.0696984	0.0696772	0.00221258	0.118206	0.0709408	0.00153004	0.00137859	0.0697941	0.0698563	0.0726608	0.00284423	0.00152661	0.00239179	0.00229064	0.118869	0.00213348	0.00217884	0.00217365	0.00224556	0.00226464	0.00229855	0.00328383	0.00202311	0.00203588	0.099038	0.0690482	0.00249792	0.00219017	0.0412903	0.0197791	0.00325595	0.00227511	0.0705344	0.0706397	0.00308486	0.0703488
PAP168	0.0725164	0.0691947	0.0696311	0.0699749	0.0685454	0.0695312	0.00245915	0.0633509	0.0657757	0.0697168	0.0696873	0.0698095	0.0658297	0.0697033	0.0697015	0.00228088	0.118256	0.0709501	0.001502	0.00157952	0.069827	0.0699177	0.0728033	0.00304537	0.00180661	0.00264318	0.00248989	0.118835	0.00230733	0.00236918	0.00237068	0.00240679	0.00238291	0.0024562	0.00360055	0.00226548	0.00230133	0.0991263	0.0690501	0.00298198	0.002293	0.0414496	0.0199514	0.00347089	0.00239532	0.0705184	0.0705412	0.00328622	0.0703724
PAP169	0.0717603	0.06841	0.0689376	0.0693065	0.0677857	0.0686652	0.00177718	0.0626253	0.0649831	0.0689694	0.0688637	0.0689566	0.0649868	0.0689448	0.0689479	0.00158106	0.119478	0.0702521	0.00284728	0.00283247	0.0690391	0.068905	0.0718877	0.00211835	0.00272858	0.00172035	0.00167106	0.120147	0.0015727	0.00164401	0.00174494	0.00169043	0.00156262	0.00163861	0.00270168	0.0015943	0.0014687	0.100209	0.0682707	0.00189653	0.00170192	0.0407465	0.0191768	0.00265606	0.00157324	0.0696683	0.0698736	0.00239114	0.0695499
PAP171	0.0122286	0.00906575	0.00793556	0.00835014	0.0110855	0.00916483	0.0691556	0.0150831	0.0120217	0.008037	0.00810272	0.00928945	0.011926	0.00796074	0.0080533	0.0689552	0.0996246	0.0110898	0.0702682	0.0702402	0.00978468	0.00811183	0.0112717	0.0698736	0.0701694	0.0691471	0.0690696	0.10026	0.0688505	0.0690078	0.0690201	0.069112	0.0689934	0.0689131	0.0701122	0.0688987	0.0688701	0.132044	0.0102569	0.0689889	0.0689136	0.0543017	0.0535501	0.0698387	0.0690957	0.00880529	0.00923997	0.0698157	0.00872618
4529	0.037679	0.0341907	0.0346018	0.0352005	0.0333909	0.0333357	0.0488151	0.0360545	0.0377215	0.0346194	0.0347094	0.0342351	0.0380135	0.034756	0.034721	0.0488234	0.0776284	0.0324492	0.0482416	0.048333	0.0350701	0.0350036	0.0379318	0.0498007	0.0483192	0.0492586	0.0489167	0.0784493	0.0487258	0.0487369	0.0488877	0.0489988	0.0488866	0.0488583	0.0499315	0.0488187	0.04879	0.11165	0.0351637	0.0494535	0.0487684	0.0717395	0.0664766	0.0500363	0.0489216	0.0344741	0.0345828	0.0499645	0.0344207
50594	0.144167	0.140346	0.139682	0.140217	0.139885	0.139454	0.161126	0.141835	0.143441	0.13966	0.139697	0.140413	0.143629	0.139785	0.139696	0.160854	0.141056	0.139112	0.160399	0.160453	0.141431	0.139942	0.142653	0.16207	0.16052	0.16129	0.160955	0.141448	0.160946	0.161038	0.160981	0.161046	0.160922	0.161095	0.161866	0.160807	0.160924	0.175306	0.141417	0.161414	0.160939	0.176782	0.174271	0.161786	0.160978	0.139074	0.139545	0.162006	0.139527
1S-151-0930	0.0623874	0.0591132	0.0595493	0.0601731	0.0583694	0.0594488	0.0662849	0.0549079	0.0567941	0.0595087	0.0596381	0.0598183	0.0570962	0.0596781	0.0595807	0.0662664	0.105019	0.0593219	0.0676934	0.067708	0.0600045	0.0599029	0.062877	0.0673193	0.0677884	0.0667972	0.0664252	0.105757	0.0661736	0.0663123	0.0664052	0.0664684	0.0663817	0.06637	0.0673236	0.0662821	0.0662672	0.119094	0.0592937	0.0670054	0.066308	0.0885652	0.0832687	0.0677496	0.0663483	0.060469	0.0605107	0.0675463	0.0604232
1S-152-0914	0.0623248	0.0590941	0.0594688	0.0601358	0.0583348	0.059405	0.0663263	0.0548765	0.0567498	0.0594544	0.0595692	0.059754	0.0570446	0.0595691	0.0595093	0.066246	0.105	0.0592919	0.0676422	0.0676419	0.0599626	0.059825	0.0627927	0.0672582	0.0677076	0.066765	0.0664492	0.105738	0.0661804	0.0662803	0.0663386	0.0664177	0.0663493	0.0662684	0.0673141	0.0662104	0.0662241	0.119069	0.0592395	0.0669994	0.0662585	0.0884741	0.0832294	0.0676846	0.0663221	0.0603725	0.0604829	0.0674587	0.0603694
1S-153-0915	0.0621998	0.0589631	0.0593714	0.0600467	0.0582277	0.0593028	0.0662483	0.0547306	0.0566362	0.0593352	0.0594633	0.0596636	0.0569564	0.059506	0.0594332	0.0661581	0.104911	0.0591572	0.0675663	0.0675388	0.0598566	0.0597197	0.0626906	0.0671536	0.0676454	0.0666359	0.0662931	0.10564	0.0660905	0.0661766	0.0662588	0.06637	0.0662374	0.0662237	0.0672324	0.0661307	0.0661358	0.118936	0.0591244	0.0668658	0.0661747	0.0883882	0.0831227	0.0675447	0.0662408	0.0603479	0.0603913	0.0673889	0.0602689
1S-154-0310	0.0621685	0.058866	0.059305	0.0599277	0.0581401	0.0592294	0.0661678	0.0546679	0.0565594	0.0592527	0.0593832	0.0595922	0.0568749	0.059411	0.0593546	0.0660436	0.1048	0.0590843	0.0674643	0.0674859	0.0597877	0.0596372	0.0626311	0.0671017	0.0675562	0.0665455	0.0661895	0.105548	0.0659587	0.0660972	0.0661602	0.0662393	0.0661859	0.0661346	0.0671119	0.0660555	0.066045	0.118855	0.059047	0.0668138	0.066086	0.0883494	0.0830379	0.0675402	0.0661697	0.0602203	0.0602661	0.0673063	0.0601627
2B-0107	0.0254462	0.0220187	0.0224542	0.0230519	0.0212241	0.0225675	0.0505665	0.0168358	0.0185376	0.0224655	0.0225207	0.0228236	0.018854	0.0225351	0.0224994	0.0503457	0.0883481	0.0237708	0.0516832	0.0518339	0.0229372	0.0227768	0.025758	0.0513311	0.0517923	0.0508009	0.0506108	0.0890911	0.0502956	0.0504041	0.0504486	0.0505476	0.0504457	0.050551	0.0514735	0.0503524	0.0503331	0.120364	0.0218362	0.0510943	0.0502971	0.0561521	0.053397	0.0515155	0.0504534	0.0234603	0.023486	0.051514	0.023429
2B-0307	0.0253214	0.0219001	0.0222788	0.0229027	0.0210735	0.0224593	0.0504026	0.0167012	0.0184518	0.0223541	0.0223349	0.0226771	0.0187624	0.0224269	0.022397	0.0502447	0.0880445	0.0236563	0.0515686	0.0517395	0.0228062	0.022715	0.02568	0.0512854	0.0517285	0.0506624	0.0505065	0.0888507	0.050103	0.0502961	0.0503532	0.0504039	0.0503355	0.0503925	0.051397	0.0502191	0.0501742	0.120182	0.0217126	0.0509554	0.0502386	0.0560932	0.0533032	0.0514181	0.0503543	0.0233439	0.0233284	0.0514233	0.0232765
2B-0626	0.0252212	0.0217781	0.0221861	0.0227797	0.0209178	0.0222912	0.0502939	0.0166048	0.0183382	0.0221854	0.0222698	0.0226064	0.0185922	0.0223092	0.0222616	0.0501303	0.0879733	0.0235022	0.0514834	0.0516086	0.0226865	0.022576	0.0254956	0.0510823	0.0515417	0.0505686	0.0504084	0.0887333	0.0500231	0.0502297	0.0502726	0.0503413	0.0502545	0.0503166	0.0512437	0.050105	0.0501145	0.120039	0.021635	0.0508329	0.050118	0.0560221	0.0531952	0.051294	0.0502584	0.0231773	0.0232655	0.0513571	0.0231015
2B-0912-R	0.0253524	0.0218711	0.0222981	0.0228702	0.0210859	0.0223717	0.0503969	0.0167725	0.0184692	0.0223277	0.0223717	0.0226698	0.0188181	0.0224425	0.0224017	0.0502179	0.0880843	0.0236721	0.0516385	0.0517401	0.0228495	0.0227024	0.0255699	0.0512488	0.0517197	0.0507136	0.0505476	0.088835	0.0501863	0.0503474	0.0503936	0.0504686	0.0503756	0.050413	0.0513263	0.050209	0.0502702	0.120173	0.0217584	0.0509505	0.0503082	0.056074	0.0533214	0.0514122	0.0503246	0.0233112	0.0233666	0.0514831	0.0232708
2B-0912-S	0.0253688	0.0218769	0.022309	0.0229102	0.0211021	0.0224116	0.0504639	0.0167936	0.0184362	0.0223718	0.0224075	0.0227591	0.0187554	0.0224069	0.022381	0.050206	0.0880777	0.0236393	0.0515953	0.0517354	0.0228047	0.0227248	0.0256452	0.0513027	0.051693	0.0507335	0.0505143	0.0888505	0.0501601	0.0503199	0.050374	0.0504845	0.050386	0.0504207	0.0513464	0.0502321	0.0503051	0.120197	0.0217357	0.0509754	0.0502387	0.0560548	0.0533602	0.0514226	0.0503669	0.0233248	0.0233994	0.0514292	0.0232845
2B-1231	0.0252783	0.0218106	0.0222438	0.0228261	0.0209926	0.0223312	0.0503797	0.0166855	0.01843	0.0222683	0.0223395	0.0226761	0.0187169	0.0223663	0.0223237	0.0501812	0.0879863	0.023596	0.0515674	0.051673	0.0227542	0.0226351	0.0255565	0.0512098	0.0515949	0.0506358	0.0504973	0.0887754	0.050078	0.0502982	0.050335	0.0504176	0.0503472	0.0503961	0.0512897	0.05017	0.0502004	0.120107	0.0216641	0.0508873	0.0502001	0.0559789	0.053255	0.0513702	0.0503219	0.0232456	0.0233284	0.0513702	0.0232085
5S-0304	0.154454	0.150314	0.14965	0.150339	0.149821	0.149544	0.139109	0.152119	0.153438	0.149605	0.149706	0.150509	0.153624	0.149774	0.149633	0.139007	0.161877	0.149033	0.138482	0.138748	0.151217	0.149964	0.152844	0.139995	0.138628	0.13925	0.139136	0.162547	0.139008	0.13908	0.139065	0.139141	0.138985	0.139144	0.139883	0.138874	0.139019	0.138851	0.151259	0.139538	0.138994	0.162618	0.1536	0.140259	0.139026	0.149595	0.14956	0.139918	0.149406
5S-0421	0.155628	0.151513	0.150885	0.151605	0.151029	0.15077	0.140308	0.15329	0.154637	0.150803	0.150911	0.151709	0.154801	0.150978	0.150884	0.140115	0.163113	0.150208	0.139637	0.139887	0.152377	0.151205	0.152764	0.141163	0.139809	0.140429	0.140342	0.163715	0.140166	0.140192	0.140202	0.140309	0.140158	0.140266	0.141016	0.140047	0.140137	0.139687	0.152466	0.140717	0.140107	0.163719	0.154749	0.141445	0.140169	0.150802	0.150794	0.141094	0.15064
5S-0422	0.172171	0.168086	0.167457	0.16813	0.167636	0.167337	0.156451	0.169879	0.171132	0.167417	0.167535	0.168282	0.171365	0.167526	0.16745	0.156308	0.179491	0.166804	0.155843	0.156051	0.168938	0.167753	0.170638	0.157277	0.156006	0.156559	0.156437	0.18009	0.156388	0.156411	0.156404	0.156482	0.156304	0.156475	0.157198	0.156223	0.156338	0.155774	0.168993	0.156839	0.156321	0.179453	0.1705	0.157503	0.156381	0.167373	0.167339	0.157228	0.167221
5S-0708	0.154481	0.150367	0.149697	0.15039	0.149847	0.149579	0.139151	0.152136	0.153447	0.149605	0.149719	0.150532	0.153629	0.149778	0.149675	0.139008	0.161938	0.149013	0.13857	0.138762	0.151229	0.15002	0.152869	0.140062	0.138705	0.139314	0.139191	0.162552	0.139016	0.139099	0.1391	0.139212	0.139033	0.13918	0.139926	0.138953	0.139017	0.138861	0.15129	0.139616	0.139028	0.162613	0.15363	0.140328	0.139051	0.149622	0.149607	0.139984	0.149445
5S-0817	0.154067	0.14993	0.149291	0.149954	0.149423	0.149185	0.138735	0.151711	0.153067	0.149212	0.149329	0.150097	0.153206	0.149368	0.14927	0.138585	0.161552	0.148607	0.138126	0.138305	0.150788	0.149618	0.152441	0.139612	0.138274	0.138886	0.138768	0.162159	0.138631	0.138663	0.138685	0.138781	0.138631	0.138786	0.139485	0.138504	0.138624	0.138543	0.150881	0.139134	0.138604	0.162232	0.153207	0.139874	0.138639	0.149169	0.149201	0.139561	0.14904
5S-0921	0.155084	0.150969	0.150327	0.151012	0.150458	0.15011	0.139773	0.152677	0.154098	0.150267	0.15034	0.151084	0.154248	0.150416	0.150317	0.139613	0.162551	0.149707	0.139155	0.139402	0.151876	0.150665	0.153549	0.140677	0.139275	0.139936	0.13982	0.163167	0.139559	0.139671	0.139705	0.139755	0.139573	0.139756	0.140565	0.139543	0.139592	0.139517	0.151861	0.140201	0.139622	0.162865	0.154159	0.140969	0.139701	0.150293	0.15022	0.140608	0.150071
5S-1212	0.153246	0.149105	0.148452	0.149148	0.148566	0.148317	0.137945	0.150872	0.152262	0.14838	0.148509	0.149269	0.152433	0.148547	0.148439	0.137766	0.160872	0.147765	0.137278	0.137552	0.149996	0.148797	0.151626	0.138844	0.137473	0.138072	0.137954	0.161447	0.137844	0.13787	0.13787	0.137962	0.137841	0.138004	0.138712	0.137716	0.137811	0.137854	0.150072	0.138343	0.137811	0.161481	0.152453	0.13911	0.13783	0.148407	0.148373	0.138788	0.148209
5S-1215	0.158013	0.153911	0.153263	0.153911	0.153372	0.153119	0.142591	0.155678	0.157039	0.153128	0.153277	0.154003	0.157176	0.153349	0.15324	0.14241	0.164624	0.152563	0.141966	0.142188	0.154758	0.153537	0.156362	0.143416	0.142075	0.142764	0.142618	0.165212	0.14243	0.142529	0.1425	0.14261	0.142471	0.142632	0.143339	0.142356	0.142471	0.143185	0.154838	0.14302	0.142421	0.16572	0.156954	0.143745	0.142486	0.153152	0.153159	0.143375	0.152988
CCUG48898	0.147474	0.14342	0.142802	0.143243	0.143073	0.142637	0.166936	0.144996	0.146327	0.142776	0.142853	0.143431	0.146452	0.142811	0.142766	0.166774	0.152366	0.142179	0.166378	0.166333	0.144152	0.142917	0.145354	0.167663	0.166329	0.166982	0.166797	0.152908	0.166823	0.166854	0.166885	0.166885	0.166735	0.166915	0.167626	0.166628	0.166798	0.167242	0.14441	0.167076	0.166845	0.180774	0.178388	0.167957	0.166788	0.142068	0.142628	0.167604	0.1425
CRM-0020	0.0530787	0.0498054	0.0502218	0.0507517	0.0490483	0.0489183	0.0640975	0.0516152	0.0533007	0.0502406	0.0502791	0.049872	0.0534017	0.0503317	0.0502818	0.0639237	0.0922534	0.0481379	0.0631764	0.0633954	0.050611	0.0505512	0.0534726	0.0647898	0.0634088	0.06427	0.0641495	0.0929752	0.0638822	0.063997	0.0640439	0.0640596	0.0640352	0.064064	0.0650186	0.0639029	0.0639543	0.125464	0.0507686	0.0645354	0.0638907	0.085852	0.081028	0.0650947	0.0641095	0.0501238	0.0500674	0.0650289	0.050015
DJO44274	0.0379134	0.0344277	0.0348375	0.0354507	0.0336255	0.0335332	0.0490171	0.0362893	0.0379549	0.0348565	0.0349393	0.0344664	0.0382605	0.0349907	0.0349518	0.0490254	0.077765	0.0326823	0.0484348	0.0485365	0.0352949	0.0352384	0.0381889	0.0499941	0.0485417	0.0494683	0.0491106	0.0785739	0.0489285	0.048935	0.0490951	0.0491981	0.0490919	0.0490467	0.0501262	0.0490217	0.0489759	0.111813	0.035403	0.0496555	0.0489683	0.0719593	0.066661	0.0502152	0.0491456	0.0347058	0.0348167	0.0501679	0.0346424
GO06	0.0372807	0.0338014	0.0341999	0.034789	0.0329896	0.0329165	0.0487026	0.0356587	0.0373223	0.0341988	0.0343043	0.0338253	0.0375969	0.0343665	0.034318	0.0486776	0.077362	0.0320443	0.0480877	0.0481849	0.0346683	0.0346006	0.0375539	0.049633	0.0481747	0.0491079	0.0487675	0.078166	0.0485723	0.0486413	0.0487305	0.0488504	0.0487547	0.048681	0.04977	0.0486637	0.0486182	0.111536	0.0347725	0.0492841	0.0486128	0.0714276	0.0663084	0.04989	0.0487633	0.0340839	0.0341877	0.0498305	0.0340189
INCQS00594	0.0621751	0.0589515	0.0593662	0.0598885	0.0582084	0.0580776	0.0726878	0.0607629	0.0623567	0.0593771	0.0594243	0.0590274	0.0625428	0.0595046	0.0594996	0.0726803	0.103284	0.0572119	0.0721074	0.0721956	0.059771	0.0597409	0.0626504	0.0735202	0.0721235	0.0730567	0.0727035	0.10413	0.0725448	0.0726271	0.0727891	0.0728393	0.0727246	0.0727317	0.0736644	0.0726976	0.0726352	0.135781	0.0598356	0.0732063	0.0726122	0.0940225	0.0894027	0.0737986	0.0727208	0.0593263	0.0593382	0.0737289	0.0592485
M115	0.115355	0.111154	0.110445	0.11108	0.110625	0.110225	0.128521	0.112615	0.114508	0.110577	0.110535	0.11111	0.114587	0.110477	0.110461	0.128203	0.105605	0.109657	0.127512	0.127801	0.112347	0.110824	0.112928	0.129329	0.127889	0.128414	0.128258	0.106178	0.128323	0.128406	0.128288	0.128395	0.128245	0.128348	0.129357	0.128193	0.128275	0.14897	0.112177	0.128663	0.128357	0.146414	0.142793	0.129577	0.12845	0.109899	0.110308	0.129256	0.110163
M139	0.157515	0.153642	0.152915	0.153633	0.152987	0.153876	0.161481	0.149203	0.151336	0.15297	0.152966	0.154443	0.151406	0.15297	0.152963	0.161214	0.16075	0.153943	0.160674	0.160826	0.154326	0.153216	0.154801	0.162189	0.161073	0.161542	0.161331	0.16117	0.161342	0.161316	0.161295	0.161424	0.161304	0.161353	0.162351	0.161255	0.161337	0.176929	0.153579	0.161764	0.161321	0.18055	0.176285	0.162627	0.161482	0.15352	0.153849	0.162482	0.15384
M148	0.124592	0.12079	0.120133	0.120701	0.120322	0.121109	0.124358	0.117245	0.11878	0.120154	0.12021	0.121404	0.1187	0.120239	0.120189	0.124217	0.119574	0.121028	0.123434	0.123593	0.121581	0.120347	0.122665	0.125002	0.123647	0.124299	0.124283	0.120024	0.124265	0.124211	0.124305	0.124286	0.124117	0.124242	0.125109	0.124163	0.124229	0.0806696	0.120927	0.124548	0.12422	0.142742	0.136829	0.125396	0.124252	0.120645	0.12097	0.125022	0.120876
M154	0.104448	0.10053	0.0997324	0.10025	0.10002	0.100732	0.1088	0.0958762	0.0983545	0.0998331	0.0998461	0.101048	0.0982562	0.0998528	0.0997996	0.108737	0.0983968	0.100673	0.107995	0.108081	0.101327	0.100034	0.102452	0.109603	0.108303	0.108893	0.108743	0.0988184	0.108763	0.108759	0.10885	0.108804	0.108678	0.108714	0.109836	0.108648	0.108708	0.0655628	0.100706	0.109117	0.108714	0.12959	0.12468	0.110042	0.108841	0.10026	0.100624	0.10962	0.100387
M156	0.110818	0.107029	0.106334	0.106799	0.106563	0.107211	0.1084	0.102468	0.10488	0.106314	0.106403	0.107548	0.104805	0.106399	0.106297	0.108236	0.103465	0.107156	0.10743	0.107556	0.107713	0.106541	0.108882	0.108951	0.107731	0.108347	0.108306	0.103857	0.108297	0.108313	0.108361	0.108344	0.108131	0.1083	0.10922	0.108174	0.108257	0.063931	0.107148	0.108548	0.108203	0.130241	0.123708	0.109436	0.108303	0.106755	0.107153	0.109022	0.106917
M159	0.101167	0.0976941	0.0969091	0.0973611	0.0971911	0.0967814	0.118266	0.0992136	0.101012	0.0969822	0.0969839	0.097587	0.101099	0.0970013	0.0969079	0.118074	0.00974913	0.0961987	0.117299	0.11741	0.0984692	0.0972025	0.100081	0.118954	0.117534	0.11821	0.11821	0.0102821	0.118075	0.118184	0.118187	0.11815	0.11804	0.118127	0.119103	0.117977	0.1181	0.137439	0.0986198	0.118528	0.11816	0.136143	0.134126	0.118936	0.118171	0.0963442	0.0967234	0.118954	0.0966622
M172	0.120979	0.117212	0.116536	0.117136	0.116739	0.117566	0.123387	0.112728	0.115117	0.116574	0.116597	0.11787	0.115031	0.116649	0.116574	0.123237	0.118734	0.117429	0.122583	0.122708	0.118096	0.116885	0.119154	0.124148	0.122864	0.123447	0.123317	0.11926	0.123327	0.123247	0.123316	0.123328	0.12323	0.123272	0.124232	0.123182	0.12331	0.0794155	0.117392	0.12371	0.123239	0.139695	0.133157	0.124601	0.123376	0.117058	0.117394	0.124188	0.117309
M18	0.05177	0.0484521	0.0488705	0.0493665	0.0476378	0.0475714	0.0622377	0.0502451	0.0518605	0.0488433	0.0489941	0.0483983	0.0520781	0.0490032	0.0489401	0.0621045	0.0890183	0.0467226	0.0633664	0.0634049	0.049196	0.049242	0.0521568	0.0629108	0.0636037	0.0624416	0.0621746	0.0896872	0.0620567	0.0620725	0.0621847	0.0622525	0.0621169	0.0621315	0.0631173	0.0620634	0.0621029	0.128028	0.049309	0.0626001	0.0621109	0.0838935	0.079122	0.063109	0.0621699	0.048697	0.0488403	0.0630783	0.0486284
MAB0823122258	0.0266735	0.023185	0.0236093	0.024186	0.0223983	0.0237692	0.0502526	0.0171498	0.01974	0.0236355	0.0236909	0.0240086	0.0201101	0.023768	0.0236825	0.0500683	0.0876885	0.0249084	0.0514369	0.0515962	0.0241296	0.0240041	0.0269979	0.0510944	0.0515607	0.0505707	0.050311	0.0884438	0.0499973	0.050149	0.050183	0.0503025	0.0501988	0.0503102	0.0512013	0.0500682	0.0500723	0.119825	0.0230464	0.0508015	0.0500531	0.0574297	0.0545888	0.0512734	0.0501804	0.0246297	0.0247026	0.0512727	0.0245973
MAB0823122272	0.031985	0.0285555	0.0289714	0.0295881	0.0277767	0.0290853	0.0566735	0.0234532	0.0251454	0.0290049	0.0290886	0.0293914	0.0254263	0.0291059	0.0290697	0.0565292	0.0977707	0.0302591	0.0578659	0.0579964	0.0294599	0.0293766	0.0322771	0.0574812	0.0579311	0.0569772	0.0567415	0.0985019	0.0564216	0.0565873	0.0566437	0.056745	0.0566192	0.056735	0.0575965	0.0565303	0.0565299	0.130079	0.0283967	0.0572088	0.0564922	0.062143	0.0594442	0.0576735	0.0566412	0.0300004	0.0300727	0.0576899	0.0299266
MAB0919122446	0.0281423	0.024705	0.0251313	0.0257262	0.0239107	0.0252752	0.0530646	0.019573	0.0212562	0.0251381	0.0252158	0.0255455	0.0215954	0.0252767	0.0251865	0.052889	0.0907816	0.0264319	0.0542747	0.0544108	0.0256331	0.0255266	0.0284871	0.0539337	0.0543778	0.0533917	0.0531667	0.0915469	0.052815	0.0529734	0.0530244	0.0531187	0.053007	0.0531106	0.0540044	0.0528924	0.0529082	0.122743	0.0245497	0.0535976	0.052882	0.058681	0.0559089	0.0540877	0.0530125	0.0261791	0.0262027	0.0541062	0.0261159
MAB0919122455	0.0272024	0.0237969	0.0241939	0.0248424	0.0230357	0.0243376	0.0522259	0.0186693	0.0203384	0.0242413	0.0243147	0.0246245	0.0206686	0.0243572	0.0243046	0.0520488	0.0912954	0.0255587	0.0533841	0.053534	0.0254488	0.0245734	0.0284601	0.053021	0.053482	0.0525263	0.0522898	0.0920533	0.0519926	0.052089	0.0521206	0.0522654	0.0521459	0.0522413	0.0531862	0.0520224	0.0520082	0.123185	0.0236621	0.0527356	0.051993	0.0578284	0.0550656	0.0532201	0.0521529	0.0252276	0.0253145	0.0532255	0.0251987
MM1513	0.0906831	0.0859411	0.0851296	0.0858902	0.0852036	0.0849695	0.11117	0.0878649	0.0894754	0.0850583	0.0851926	0.0859918	0.0896138	0.0852648	0.0851242	0.110983	0.101418	0.0843817	0.110308	0.110578	0.0868644	0.0854805	0.0884509	0.112127	0.110494	0.111293	0.111168	0.102102	0.111002	0.111025	0.111074	0.111134	0.110964	0.11115	0.111978	0.110884	0.110957	0.135719	0.086909	0.111516	0.111019	0.129962	0.127884	0.112343	0.110977	0.0849237	0.0850407	0.112037	0.0847924
47J26	0.0341054	0.0307508	0.0311241	0.0317031	0.0299206	0.0311705	0.0560122	0.0247137	0.0273084	0.0311496	0.0311731	0.0314438	0.0275453	0.0312742	0.0312798	0.0559096	0.0927639	0.0324233	0.0571524	0.0573348	0.0315989	0.0315017	0.0344259	0.056865	0.0572863	0.056317	0.0561437	0.0935325	0.0557719	0.0559103	0.0559937	0.0560234	0.0559616	0.0560407	0.0569769	0.0558849	0.0558366	0.125181	0.0304938	0.0565096	0.055867	0.063919	0.0612093	0.0569613	0.0560084	0.0321487	0.0321784	0.0569962	0.0320774
	0.0612103	0.0578696	0.0579141	0.0584799	0.0579711	0.0580858	0.0500038	0.0564734	0.0571783	0.0579479	0.0579564	0.0584342	0.0573673	0.0579967	0.0579664	0.049848	0.111574	0.058986	0.0505931	0.0506934	0.0587422	0.0582496	0.0610426	0.0507324	0.050729	0.0502087	0.0499749	0.112203	0.0498243	0.0499006	0.0499268	0.0499693	0.0498655	0.0499353	0.0509166	0.0497875	0.0498064	0.116892	0.0582124	0.0503027	0.0498556	0.0668647	0.0566644	0.0509747	0.0499147	0.0585949	0.0586439	0.0508943	0.0585494
	0.0612103	0.0578696	0.0579141	0.0584799	0.0579711	0.0580858	0.0500038	0.0564734	0.0571783	0.0579479	0.0579564	0.0584342	0.0573673	0.0579967	0.0579664	0.049848	0.111574	0.058986	0.0505931	0.0506934	0.0587422	0.0582496	0.0610426	0.0507324	0.050729	0.0502087	0.0499749	0.112203	0.0498243	0.0499006	0.0499268	0.0499693	0.0498655	0.0499353	0.0509166	0.0497875	0.0498064	0.116892	0.0582124	0.0503027	0.0498556	0.0668647	0.0566644	0.0509747	0.0499147	0.0585949	0.0586439	0.0508943	0.0585494
[truncated: 89 more columns]

## Sheet: abscessus
	21	103	9808	3A-0119-R	3A-0122-R	3A-0122-S	3A-0731	3A-0810-R	3A-0930-R	3A-0930-S	4S-0116-R	4S-0116-S	4S-0206	4S-0303	4S-0726-RA	4S-0726-RB	6G-0125-R	6G-0125-S	6G-0212	6G-0728-R	6G-0728-S	6G-1108	ATCC19977	CF	M152	M93	M94	MA1948	MAB0302011061	MAB0302011075	MAB1108111470	MAB1108112726	MC1518	NOV0213	PAP001	PAP002	PAP003	PAP004	PAP008	PAP010	PAP011	PAP012	PAP019	PAP020	PAP022	PAP029	PAP030	PAP032	PAP036
21	0	0.0875741	0.0822121	0.109301	0.105802	0.105221	0.139062	0.109857	0.109527	0.109079	0.0933338	0.0937358	0.0942984	0.0912198	0.0937326	0.0915135	0.0960965	0.113466	0.0967141	0.112952	0.114878	0.112978	0.0907716	0.0703139	0.0634438	0.11392	0.072313	0.0892398	0.0825925	0.0823348	0.0939584	0.111046	0.0877949	0.102245	0.106815	0.106924	0.169824	0.0942183	0.114897	0.10696	0.104582	0.117014	0.10434	0.107341	0.107057	0.104345	0.104522	0.117076	0.0961349
103	0.0875741	0	0.103569	0.0293716	0.0256667	0.0250112	0.0402615	0.0299887	0.0294998	0.0289631	0.0889718	0.0892001	0.0898499	0.0867517	0.0891899	0.0869965	0.0102414	0.029243	0.0106213	0.0285835	0.0305687	0.0288946	0.00417554	0.0955197	0.0833573	0.109673	0.10122	0.00243407	0.0763696	0.0759858	0.0877727	0.0298334	0.00513967	0.0302829	0.035496	0.0356022	0.175453	0.0217602	0.122049	0.118748	0.111622	0.124143	0.111297	0.036027	0.118773	0.111257	0.111393	0.124272	0.123064
9808	0.0822121	0.103569	0	0.113461	0.109947	0.109656	0.142691	0.114704	0.113632	0.113735	0.118002	0.118357	0.118958	0.115951	0.118352	0.116135	0.109457	0.126302	0.109962	0.125738	0.127543	0.125696	0.104988	0.0897486	0.072213	0.13351	0.0503622	0.104741	0.104074	0.103823	0.115068	0.123594	0.102973	0.100646	0.112438	0.112383	0.180341	0.106796	0.131806	0.123308	0.121904	0.133167	0.121785	0.112689	0.123449	0.121757	0.121813	0.133231	0.0914403
3A-0119-R	0.109301	0.0293716	0.113461	0	0.00556608	0.00514912	0.0116558	0.00235449	0.00207311	0.00363879	0.10918	0.109376	0.109992	0.10697	0.109382	0.10723	0.0378131	0.055884	0.0381367	0.0552062	0.0572749	0.0555004	0.0321136	0.111622	0.0961807	0.12908	0.119356	0.0306437	0.0973438	0.096981	0.108282	0.0463425	0.0304505	0.0410302	0.0488556	0.0489694	0.19098	0.0321869	0.13985	0.136026	0.123142	0.141811	0.12283	0.0494113	0.136043	0.122797	0.122901	0.142014	0.141252
3A-0122-R	0.105802	0.0256667	0.109947	0.00556608	0	0.00179912	0.0154071	0.00628741	0.00599667	0.00721173	0.105508	0.105796	0.106423	0.103361	0.105806	0.103602	0.0340642	0.0522937	0.034453	0.0516972	0.0536747	0.051957	0.0284852	0.107914	0.0924103	0.125409	0.115617	0.0268642	0.093517	0.0931673	0.104476	0.0428741	0.0267398	0.0373291	0.0452051	0.0452351	0.187904	0.0282918	0.136658	0.132541	0.119589	0.138647	0.119379	0.0456328	0.132639	0.119341	0.119396	0.138766	0.137831
3A-0122-S	0.105221	0.0250112	0.109656	0.00514912	0.00179912	0	0.0150403	0.0055854	0.00566736	0.00673374	0.104993	0.105225	0.105842	0.102818	0.105208	0.103022	0.0335102	0.0517308	0.0338526	0.0510604	0.0531493	0.05135	0.0277867	0.107482	0.0921152	0.124986	0.115285	0.026279	0.0930628	0.0926939	0.104101	0.0420557	0.0261074	0.0369679	0.0444851	0.0446167	0.187517	0.0276262	0.136121	0.132121	0.119171	0.138078	0.11889	0.0449874	0.132167	0.118871	0.118942	0.138277	0.137377
3A-0731	0.139062	0.0402615	0.142691	0.0116558	0.0154071	0.0150403	0	0.0122982	0.012185	0.0134515	0.138157	0.13833	0.138929	0.135943	0.13834	0.136207	0.0474703	0.0652048	0.0478978	0.064598	0.0665752	0.0649798	0.0419802	0.141389	0.126397	0.157348	0.148803	0.0589635	0.128014	0.12764	0.138627	0.0674011	0.0555644	0.0689954	0.0580008	0.058106	0.217518	0.0599297	0.168508	0.164687	0.152282	0.170424	0.151993	0.0585176	0.16472	0.151999	0.152072	0.170604	0.169413
3A-0810-R	0.109857	0.0299887	0.114704	0.00235449	0.00628741	0.0055854	0.0122982	0	0.00303722	0.00421826	0.109732	0.109908	0.110538	0.107516	0.109931	0.107754	0.0384182	0.056436	0.0387028	0.0557851	0.0578438	0.0560635	0.0327268	0.112197	0.0973399	0.129604	0.119963	0.0312628	0.0979238	0.0975606	0.108846	0.0467029	0.0310663	0.0423615	0.0492518	0.0493431	0.191421	0.0326041	0.140352	0.136521	0.124172	0.142366	0.123908	0.0497665	0.136532	0.123904	0.123974	0.142508	0.141695
3A-0930-R	0.109527	0.0294998	0.113632	0.00207311	0.00599667	0.00566736	0.012185	0.00303722	0	0.00402229	0.109408	0.109614	0.110288	0.107374	0.109561	0.107488	0.0379276	0.0560112	0.0382416	0.0553145	0.0573783	0.0556566	0.0322403	0.111916	0.0966106	0.129373	0.119681	0.030761	0.0974085	0.0970344	0.108353	0.0463138	0.0305881	0.0412458	0.0487776	0.0489244	0.191153	0.0321751	0.139979	0.136321	0.123326	0.142169	0.123035	0.0493366	0.136397	0.123051	0.123157	0.142155	0.141555
3A-0930-S	0.109079	0.0289631	0.113735	0.00363879	0.00721173	0.00673374	0.0134515	0.00421826	0.00402229	0	0.108959	0.109162	0.109771	0.106764	0.109197	0.106987	0.0374273	0.0555866	0.0377763	0.0548881	0.0569694	0.0551922	0.031716	0.112805	0.0963428	0.128885	0.119221	0.0302286	0.0971015	0.0967421	0.108067	0.045753	0.0300484	0.0411683	0.0484823	0.0485378	0.19099	0.031561	0.139708	0.135868	0.12332	0.141701	0.123022	0.0489906	0.135854	0.123034	0.123088	0.141889	0.141044
4S-0116-R	0.0933338	0.0889718	0.118002	0.10918	0.105508	0.104993	0.138157	0.109732	0.109408	0.108959	0	0.000486376	0.00127614	0.00289833	0.000512494	0.00303788	0.0977131	0.115373	0.0980994	0.114869	0.112504	0.115165	0.0922633	0.109591	0.091085	0.108919	0.108569	0.0907049	0.0722394	0.0725654	0.0845957	0.112569	0.0891619	0.101892	0.10697	0.107098	0.170424	0.0940673	0.114518	0.122797	0.103976	0.11676	0.103679	0.107568	0.122708	0.103691	0.103847	0.116798	0.137396
4S-0116-S	0.0937358	0.0892001	0.118357	0.109376	0.105796	0.105225	0.13833	0.109908	0.109614	0.109162	0.000486376	0	0.00132709	0.00289182	0.000450925	0.00307235	0.097901	0.115562	0.098295	0.115194	0.112814	0.115307	0.0924828	0.110048	0.0914877	0.109249	0.108972	0.0909379	0.0726361	0.0729677	0.0849096	0.112779	0.0894007	0.102278	0.107206	0.10732	0.17056	0.0943104	0.114793	0.123205	0.10417	0.116984	0.103898	0.107899	0.123106	0.103911	0.104059	0.116997	0.13772
4S-0206	0.0942984	0.0898499	0.118958	0.109992	0.106423	0.105842	0.138929	0.110538	0.110288	0.109771	0.00127614	0.00132709	0	0.00359647	0.00131519	0.00389088	0.0985457	0.116165	0.0991044	0.115848	0.113354	0.115902	0.0931256	0.110625	0.0920666	0.109852	0.109513	0.0915816	0.0733065	0.0736164	0.0855789	0.113377	0.0900409	0.102897	0.107784	0.107889	0.171046	0.0949047	0.115341	0.123727	0.104783	0.117537	0.10448	0.108473	0.12362	0.104499	0.104652	0.117573	0.138226
4S-0303	0.0912198	0.0867517	0.115951	0.10697	0.103361	0.102818	0.135943	0.107516	0.107374	0.106764	0.00289833	0.00289182	0.00359647	0	0.00284776	0.000736198	0.0954877	0.113102	0.0960018	0.112892	0.114645	0.112876	0.0900403	0.107726	0.0889285	0.106973	0.106537	0.0885042	0.0704684	0.0707969	0.0827527	0.110341	0.0869602	0.0999566	0.104783	0.104958	0.168272	0.0918978	0.112441	0.12072	0.101798	0.114654	0.101547	0.10537	0.120626	0.101522	0.101679	0.114696	0.135247
4S-0726-RA	0.0937326	0.0891899	0.118352	0.109382	0.105806	0.105208	0.13834	0.109931	0.109561	0.109197	0.000512494	0.000450925	0.00131519	0.00284776	0	0.00304682	0.0979193	0.115565	0.0983187	0.115246	0.11286	0.11532	0.092479	0.109969	0.0914468	0.109242	0.108943	0.0909317	0.0726216	0.0729443	0.0849582	0.112774	0.0893862	0.10225	0.10717	0.10724	0.170509	0.0942881	0.114749	0.123175	0.10412	0.116922	0.103871	0.107794	0.123073	0.103841	0.103986	0.117037	0.137697
4S-0726-RB	0.0915135	0.0869965	0.116135	0.10723	0.103602	0.103022	0.136207	0.107754	0.107488	0.106987	0.00303788	0.00307235	0.00389088	0.000736198	0.00304682	0	0.0957322	0.113407	0.0961322	0.112986	0.11497	0.11315	0.0902943	0.107967	0.0892441	0.107088	0.106724	0.0887622	0.0707354	0.0710553	0.0829913	0.110593	0.0872108	0.100164	0.105058	0.105174	0.168437	0.0923034	0.112697	0.121024	0.101996	0.114895	0.101722	0.105586	0.120913	0.101746	0.101861	0.114892	0.135468
6G-0125-R	0.0960965	0.0102414	0.109457	0.0378131	0.0340642	0.0335102	0.0474703	0.0384182	0.0379276	0.0374273	0.0977131	0.097901	0.0985457	0.0954877	0.0979193	0.0957322	0	0.0200872	0.00100509	0.0195009	0.0213572	0.0197908	0.0106296	0.100515	0.0911636	0.118063	0.100246	0.00837927	0.085276	0.0849181	0.0965263	0.0358919	0.0119211	0.0385758	0.0433456	0.0434457	0.18155	0.0309188	0.128463	0.126389	0.119327	0.13051	0.119021	0.0438579	0.126413	0.118971	0.11907	0.130654	0.129918
6G-0125-S	0.113466	0.029243	0.126302	0.055884	0.0522937	0.0517308	0.0652048	0.056436	0.0560112	0.0555866	0.115373	0.115562	0.116165	0.113102	0.115565	0.113407	0.0200872	0	0.0204389	0.00133603	0.00326532	0.00178229	0.029545	0.117902	0.108814	0.134963	0.117417	0.0278484	0.103349	0.10299	0.114216	0.0539769	0.0309069	0.0569043	0.0613763	0.0615134	0.196035	0.0494406	0.1448	0.142754	0.135993	0.146783	0.135704	0.0618684	0.142788	0.135661	0.135785	0.146892	0.145937
6G-0212	0.0967141	0.0106213	0.109962	0.0381367	0.034453	0.0338526	0.0478978	0.0387028	0.0382416	0.0377763	0.0980994	0.098295	0.0991044	0.0960018	0.0983187	0.0961322	0.00100509	0.0204389	0	0.0197209	0.0217594	0.0200194	0.0110064	0.10105	0.0916564	0.118634	0.100703	0.00862869	0.0857086	0.0853474	0.096942	0.036189	0.0122853	0.0389722	0.0437504	0.0438415	0.181835	0.0313471	0.128826	0.126873	0.119616	0.13109	0.119366	0.0442122	0.126922	0.119287	0.119401	0.13103	0.130451
6G-0728-R	0.112952	0.0285835	0.125738	0.0552062	0.0516972	0.0510604	0.064598	0.0557851	0.0553145	0.0548881	0.114869	0.115194	0.115848	0.112892	0.115246	0.112986	0.0195009	0.00133603	0.0197209	0	0.00270604	0.00111137	0.0288871	0.117427	0.108474	0.13455	0.117031	0.0270765	0.102729	0.102371	0.113585	0.0532883	0.0302477	0.0562433	0.060768	0.0608606	0.19541	0.0488564	0.144212	0.142331	0.13539	0.146183	0.135084	0.0612589	0.142319	0.13503	0.13516	0.146301	0.145399
6G-0728-S	0.114878	0.0305687	0.127543	0.0572749	0.0536747	0.0531493	0.0665752	0.0578438	0.0573783	0.0569694	0.112504	0.112814	0.113354	0.114645	0.11286	0.11497	0.0213572	0.00326532	0.0217594	0.00270604	0	0.00307441	0.0308705	0.119074	0.110239	0.136315	0.118789	0.0291249	0.104556	0.104201	0.115436	0.0553062	0.0322377	0.0581781	0.0627377	0.0628929	0.197491	0.0508298	0.146289	0.144424	0.137437	0.148287	0.137155	0.0632458	0.144425	0.137177	0.137282	0.148385	0.14745
6G-1108	0.112978	0.0288946	0.125696	0.0555004	0.051957	0.05135	0.0649798	0.0560635	0.0556566	0.0551922	0.115165	0.115307	0.115902	0.112876	0.11532	0.11315	0.0197908	0.00178229	0.0200194	0.00111137	0.00307441	0	0.0292091	0.117319	0.10818	0.134303	0.116739	0.0274281	0.103182	0.102816	0.114032	0.0536022	0.0305429	0.0564421	0.0611727	0.0612329	0.195417	0.0491924	0.144222	0.142116	0.135435	0.146161	0.135153	0.0615681	0.14212	0.135082	0.135203	0.146324	0.145357
ATCC19977	0.0907716	0.00417554	0.104988	0.0321136	0.0284852	0.0277867	0.0419802	0.0327268	0.0322403	0.031716	0.0922633	0.0924828	0.0931256	0.0900403	0.092479	0.0902943	0.0106296	0.029545	0.0110064	0.0288871	0.0308705	0.0292091	0	0.0957439	0.0865997	0.112829	0.10446	0.00300501	0.079712	0.0793506	0.0910731	0.0301805	0.0058735	0.0336746	0.0388259	0.0389267	0.178072	0.0251888	0.12509	0.121437	0.114645	0.126084	0.114315	0.0393668	0.121465	0.114269	0.114397	0.126206	0.125822
CF	0.0703139	0.0955197	0.0897486	0.111622	0.107914	0.107482	0.141389	0.112197	0.111916	0.112805	0.109591	0.110048	0.110625	0.107726	0.109969	0.107967	0.100515	0.117902	0.10105	0.117427	0.119074	0.117319	0.0957439	0	0.0811999	0.122918	0.0832589	0.0942045	0.0923619	0.0919464	0.103796	0.114724	0.092765	0.110935	0.114709	0.114657	0.183175	0.102893	0.131535	0.116798	0.121609	0.133643	0.121364	0.114917	0.116932	0.121341	0.121477	0.133722	0.117522
M152	0.0634438	0.0833573	0.072213	0.0961807	0.0924103	0.0921152	0.126397	0.0973399	0.0966106	0.0963428	0.091085	0.0914877	0.0920666	0.0889285	0.0914468	0.0892441	0.0911636	0.108814	0.0916564	0.108474	0.110239	0.10818	0.0865997	0.0811999	0	0.108059	0.0671124	0.085043	0.0768055	0.0766374	0.0883677	0.106906	0.0834431	0.0884511	0.101124	0.101084	0.162939	0.0866501	0.11034	0.106181	0.0933934	0.112469	0.0932459	0.101353	0.106251	0.0932477	0.0933409	0.112578	0.0855824
M93	0.11392	0.109673	0.13351	0.12908	0.125409	0.124986	0.157348	0.129604	0.129373	0.128885	0.108919	0.109249	0.109852	0.106973	0.109242	0.107088	0.118063	0.134963	0.118634	0.13455	0.136315	0.134303	0.112829	0.122918	0.108059	0	0.123333	0.111369	0.0899001	0.090226	0.101353	0.132433	0.109925	0.121995	0.126353	0.126419	0.196766	0.114355	0.144115	0.142582	0.135483	0.146099	0.135332	0.126806	0.142823	0.135319	0.135342	0.146089	0.151789
M94	0.072313	0.10122	0.0503622	0.119356	0.115617	0.115285	0.148803	0.119963	0.119681	0.119221	0.108569	0.108972	0.109513	0.106537	0.108943	0.106724	0.100246	0.117417	0.100703	0.117031	0.118789	0.116739	0.10446	0.0832589	0.0671124	0.123333	0	0.102901	0.0953016	0.0950482	0.106581	0.124139	0.101345	0.111178	0.104104	0.104111	0.181833	0.104661	0.127822	0.116958	0.12164	0.129676	0.121443	0.104473	0.117086	0.121493	0.121617	0.129754	0.0812303
MA1948	0.0892398	0.00243407	0.104741	0.0306437	0.0268642	0.026279	0.0589635	0.0312628	0.030761	0.0302286	0.0907049	0.0909379	0.0915816	0.0885042	0.0909317	0.0887622	0.00837927	0.0278484	0.00862869	0.0270765	0.0291249	0.0274281	0.00300501	0.0942045	0.085043	0.111369	0.102901	0	0.0780789	0.0777258	0.0894954	0.0286357	0.00409969	0.0321336	0.0372543	0.0373674	0.176873	0.0235675	0.123686	0.120025	0.113257	0.125778	0.112925	0.0378212	0.12005	0.11288	0.113005	0.125904	0.124471
MAB0302011061	0.0825925	0.0763696	0.104074	0.0973438	0.093517	0.0930628	0.128014	0.0979238	0.0974085	0.0971015	0.0722394	0.0726361	0.0733065	0.0704684	0.0726216	0.0707354	0.085276	0.103349	0.0857086	0.102729	0.104556	0.103182	0.079712	0.0923619	0.0768055	0.0899001	0.0953016	0.0780789	0	0.0020201	0.00988673	0.100421	0.0765358	0.0898619	0.094949	0.0950449	0.163692	0.0816823	0.108204	0.114166	0.0974123	0.110506	0.0971791	0.0954572	0.114222	0.0971699	0.0972503	0.110545	0.124504
MAB0302011075	0.0823348	0.0759858	0.103823	0.096981	0.0931673	0.0926939	0.12764	0.0975606	0.0970344	0.0967421	0.0725654	0.0729677	0.0736164	0.0707969	0.0729443	0.0710553	0.0849181	0.10299	0.0853474	0.102371	0.104201	0.102816	0.0793506	0.0919464	0.0766374	0.090226	0.0950482	0.0777258	0.0020201	0	0.0109996	0.100085	0.0761752	0.089499	0.0945819	0.0946801	0.163505	0.0813171	0.108013	0.113918	0.0972285	0.110309	0.096999	0.0951107	0.113982	0.0969844	0.097071	0.110359	0.124272
MAB1108111470	0.0939584	0.0877727	0.115068	0.108282	0.104476	0.104101	0.138627	0.108846	0.108353	0.108067	0.0845957	0.0849096	0.0855789	0.0827527	0.0849582	0.0829913	0.0965263	0.114216	0.096942	0.113585	0.115436	0.114032	0.0910731	0.103796	0.0883677	0.101353	0.106581	0.0894954	0.00988673	0.0109996	0	0.1117	0.0879671	0.101096	0.105867	0.105964	0.174174	0.0929762	0.119746	0.12492	0.109123	0.121927	0.108883	0.106347	0.125056	0.109081	0.108976	0.122145	0.135125
MAB1108112726	0.111046	0.0298334	0.123594	0.0463425	0.0428741	0.0420557	0.0674011	0.0467029	0.0463138	0.045753	0.112569	0.112779	0.113377	0.110341	0.112774	0.110593	0.0358919	0.0539769	0.036189	0.0532883	0.0553062	0.0536022	0.0301805	0.114724	0.106906	0.132433	0.124139	0.0286357	0.100421	0.100085	0.1117	0	0.0254789	0.054169	0.052896	0.0530168	0.194178	0.0402232	0.142911	0.140455	0.132548	0.144881	0.132242	0.0534224	0.140487	0.132203	0.132341	0.145016	0.145063
MC1518	0.0877949	0.00513967	0.102973	0.0304505	0.0267398	0.0261074	0.0555644	0.0310663	0.0305881	0.0300484	0.0891619	0.0894007	0.0900409	0.0869602	0.0893862	0.0872108	0.0119211	0.0309069	0.0122853	0.0302477	0.0322377	0.0305429	0.0058735	0.092765	0.0834431	0.109925	0.101345	0.00409969	0.0765358	0.0761752	0.0879671	0.0254789	0	0.0304779	0.0356272	0.0357725	0.175569	0.0219156	0.122233	0.118597	0.11177	0.12433	0.111436	0.036182	0.118624	0.11138	0.111521	0.124444	0.123963
NOV0213	0.102245	0.0302829	0.100646	0.0410302	0.0373291	0.0369679	0.0689954	0.0423615	0.0412458	0.0411683	0.101892	0.102278	0.102897	0.0999566	0.10225	0.100164	0.0385758	0.0569043	0.0389722	0.0562433	0.0581781	0.0564421	0.0336746	0.110935	0.0884511	0.121995	0.111178	0.0321336	0.0898619	0.089499	0.101096	0.054169	0.0304779	0	0.0391529	0.0392843	0.18027	0.0310939	0.129068	0.12911	0.117241	0.131101	0.116997	0.039745	0.12916	0.117045	0.117113	0.131269	0.1386
PAP001	0.106815	0.035496	0.112438	0.0488556	0.0452051	0.0444851	0.0580008	0.0492518	0.0487776	0.0484823	0.10697	0.107206	0.107784	0.104783	0.10717	0.105058	0.0433456	0.0613763	0.0437504	0.060768	0.0627377	0.0611727	0.0388259	0.114709	0.101124	0.126353	0.104104	0.0372543	0.094949	0.0945819	0.105867	0.052896	0.0356272	0.0391529	0	0.000387924	0.181872	0.0324498	0.130235	0.133627	0.125493	0.132151	0.125117	0.000861192	0.133616	0.125152	0.1253	0.132315	0.143243
PAP002	0.106924	0.0356022	0.112383	0.0489694	0.0452351	0.0446167	0.058106	0.0493431	0.0489244	0.0485378	0.107098	0.10732	0.107889	0.104958	0.10724	0.105174	0.0434457	0.0615134	0.0438415	0.0608606	0.0628929	0.0612329	0.0389267	0.114657	0.101084	0.126419	0.104111	0.0373674	0.0950449	0.0946801	0.105964	0.0530168	0.0357725	0.0392843	0.000387924	0	0.181781	0.0324775	0.13026	0.133603	0.125534	0.132272	0.125182	0.000894156	0.133605	0.125196	0.125307	0.132355	0.143246
PAP003	0.169824	0.175453	0.180341	0.19098	0.187904	0.187517	0.217518	0.191421	0.191153	0.19099	0.170424	0.17056	0.171046	0.168272	0.170509	0.168437	0.18155	0.196035	0.181835	0.19541	0.197491	0.195417	0.178072	0.183175	0.162939	0.196766	0.181833	0.176873	0.163692	0.163505	0.174174	0.194178	0.175569	0.18027	0.181872	0.181781	0	0.178941	0.123477	0.171888	0.11587	0.125744	0.115823	0.182165	0.171961	0.11572	0.115893	0.125855	0.167635
PAP004	0.0942183	0.0217602	0.106796	0.0321869	0.0282918	0.0276262	0.0599297	0.0326041	0.0321751	0.031561	0.0940673	0.0943104	0.0949047	0.0918978	0.0942881	0.0923034	0.0309188	0.0494406	0.0313471	0.0488564	0.0508298	0.0491924	0.0251888	0.102893	0.0866501	0.114355	0.104661	0.0235675	0.0816823	0.0813171	0.0929762	0.0402232	0.0219156	0.0310939	0.0324498	0.0324775	0.178941	0	0.126199	0.122076	0.115898	0.128161	0.115599	0.0326951	0.12208	0.11555	0.115683	0.128317	0.127385
PAP008	0.114897	0.122049	0.131806	0.13985	0.136658	0.136121	0.168508	0.140352	0.139979	0.139708	0.114518	0.114793	0.115341	0.112441	0.114749	0.112697	0.128463	0.1448	0.128826	0.144212	0.146289	0.144222	0.12509	0.131535	0.11034	0.144115	0.127822	0.123686	0.108204	0.108013	0.119746	0.142911	0.122233	0.129068	0.130235	0.13026	0.123477	0.126199	0	0.151485	0.0524	0.00334692	0.0521723	0.130624	0.151509	0.0521819	0.0522155	0.00352009	0.14222
PAP010	0.10696	0.118748	0.123308	0.136026	0.132541	0.132121	0.164687	0.136521	0.136321	0.135868	0.122797	0.123205	0.123727	0.12072	0.123175	0.121024	0.126389	0.142754	0.126873	0.142331	0.144424	0.142116	0.121437	0.116798	0.106181	0.142582	0.116958	0.120025	0.114166	0.113918	0.12492	0.140455	0.118597	0.12911	0.133627	0.133603	0.171888	0.122076	0.151485	0	0.142085	0.153603	0.141816	0.134018	0.000754544	0.141824	0.141979	0.153619	0.114729
PAP011	0.104582	0.111622	0.121904	0.123142	0.119589	0.119171	0.152282	0.124172	0.123326	0.12332	0.103976	0.10417	0.104783	0.101798	0.10412	0.101996	0.119327	0.135993	0.119616	0.13539	0.137437	0.135435	0.114645	0.121609	0.0933934	0.135483	0.12164	0.113257	0.0974123	0.0972285	0.109123	0.132548	0.11177	0.117241	0.125493	0.125534	0.11587	0.115898	0.0524	0.142085	0	0.0546859	0.000776078	0.12587	0.142131	0.000692216	0.00057047	0.0546966	0.130445
PAP012	0.117014	0.124143	0.133167	0.141811	0.138647	0.138078	0.170424	0.142366	0.142169	0.141701	0.11676	0.116984	0.117537	0.114654	0.116922	0.114895	0.13051	0.146783	0.13109	0.146183	0.148287	0.146161	0.126084	0.133643	0.112469	0.146099	0.129676	0.125778	0.110506	0.110309	0.121927	0.144881	0.12433	0.131101	0.132151	0.132272	0.125744	0.128161	0.00334692	0.153603	0.0546859	0	0.0544048	0.132562	0.153612	0.0544057	0.0544938	0.000676241	0.143959
PAP019	0.10434	0.111297	0.121785	0.12283	0.119379	0.11889	0.151993	0.123908	0.123035	0.123022	0.103679	0.103898	0.10448	0.101547	0.103871	0.101722	0.119021	0.135704	0.119366	0.135084	0.137155	0.135153	0.114315	0.121364	0.0932459	0.135332	0.121443	0.112925	0.0971791	0.096999	0.108883	0.132242	0.111436	0.116997	0.125117	0.125182	0.115823	0.115599	0.0521723	0.141816	0.000776078	0.0544048	0	0.125543	0.141875	0.000438017	0.000600215	0.0544643	0.130292
PAP020	0.107341	0.036027	0.112689	0.0494113	0.0456328	0.0449874	0.0585176	0.0497665	0.0493366	0.0489906	0.107568	0.107899	0.108473	0.10537	0.107794	0.105586	0.0438579	0.0618684	0.0442122	0.0612589	0.0632458	0.0615681	0.0393668	0.114917	0.101353	0.126806	0.104473	0.0378212	0.0954572	0.0951107	0.106347	0.0534224	0.036182	0.039745	0.000861192	0.000894156	0.182165	0.0326951	0.130624	0.134018	0.12587	0.132562	0.125543	0	0.133894	0.125511	0.12557	0.132684	0.143583
PAP022	0.107057	0.118773	0.123449	0.136043	0.132639	0.132167	0.16472	0.136532	0.136397	0.135854	0.122708	0.123106	0.12362	0.120626	0.123073	0.120913	0.126413	0.142788	0.126922	0.142319	0.144425	0.14212	0.121465	0.116932	0.106251	0.142823	0.117086	0.12005	0.114222	0.113982	0.125056	0.140487	0.118624	0.12916	0.133616	0.133605	0.171961	0.12208	0.151509	0.000754544	0.142131	0.153612	0.141875	0.133894	0	0.141838	0.141977	0.153568	0.114812
PAP029	0.104345	0.111257	0.121757	0.122797	0.119341	0.118871	0.151999	0.123904	0.123051	0.123034	0.103691	0.103911	0.104499	0.101522	0.103841	0.101746	0.118971	0.135661	0.119287	0.13503	0.137177	0.135082	0.114269	0.121341	0.0932477	0.135319	0.121493	0.11288	0.0971699	0.0969844	0.109081	0.132203	0.11138	0.117045	0.125152	0.125196	0.11572	0.11555	0.0521819	0.141824	0.000692216	0.0544057	0.000438017	0.125511	0.141838	0	0.000705549	0.0544969	0.130284
PAP030	0.104522	0.111393	0.121813	0.122901	0.119396	0.118942	0.152072	0.123974	0.123157	0.123088	0.103847	0.104059	0.104652	0.101679	0.103986	0.101861	0.11907	0.135785	0.119401	0.13516	0.137282	0.135203	0.114397	0.121477	0.0933409	0.135342	0.121617	0.113005	0.0972503	0.097071	0.108976	0.132341	0.111521	0.117113	0.1253	0.125307	0.115893	0.115683	0.0522155	0.141979	0.00057047	0.0544938	0.000600215	0.12557	0.141977	0.000705549	0	0.0545913	0.130421
PAP032	0.117076	0.124272	0.133231	0.142014	0.138766	0.138277	0.170604	0.142508	0.142155	0.141889	0.116798	0.116997	0.117573	0.114696	0.117037	0.114892	0.130654	0.146892	0.13103	0.146301	0.148385	0.146324	0.126206	0.133722	0.112578	0.146089	0.129754	0.125904	0.110545	0.110359	0.122145	0.145016	0.124444	0.131269	0.132315	0.132355	0.125855	0.128317	0.00352009	0.153619	0.0546966	0.000676241	0.0544643	0.132684	0.153568	0.0544969	0.0545913	0	0.144029
PAP036	0.0961349	0.123064	0.0914403	0.141252	0.137831	0.137377	0.169413	0.141695	0.141555	0.141044	0.137396	0.13772	0.138226	0.135247	0.137697	0.135468	0.129918	0.145937	0.130451	0.145399	0.14745	0.145357	0.125822	0.117522	0.0855824	0.151789	0.0812303	0.124471	0.124504	0.124272	0.135125	0.145063	0.123963	0.1386	0.143243	0.143246	0.167635	0.127385	0.14222	0.114729	0.130445	0.143959	0.130292	0.143583	0.114812	0.130284	0.130421	0.144029	0
PAP040	0.0901408	0.117208	0.0855697	0.135679	0.132282	0.131771	0.164119	0.13613	0.135983	0.135506	0.131592	0.131917	0.132463	0.129463	0.131903	0.12969	0.124198	0.140418	0.124726	0.139891	0.141936	0.139871	0.120005	0.111942	0.0795923	0.146844	0.0753229	0.118635	0.118584	0.118356	0.129346	0.13954	0.118061	0.133061	0.137832	0.137839	0.162692	0.121663	0.136845	0.108968	0.124914	0.138578	0.12474	0.138163	0.109073	0.124791	0.124854	0.138775	0.00814524
PAP041	0.0965368	0.123413	0.0918782	0.141592	0.138259	0.137738	0.16975	0.142033	0.141805	0.141411	0.137834	0.138169	0.138678	0.135664	0.138165	0.135957	0.130267	0.146272	0.130803	0.145741	0.147761	0.145706	0.126165	0.118122	0.0860748	0.152233	0.0818219	0.124819	0.124919	0.124689	0.135551	0.145361	0.12426	0.139005	0.143635	0.143666	0.168211	0.127802	0.142764	0.115124	0.130921	0.14452	0.130786	0.144105	0.115161	0.13077	0.130867	0.144589	0.00133634
PAP042	0.104529	0.111481	0.121898	0.122979	0.119533	0.119034	0.152143	0.124068	0.123233	0.123207	0.10391	0.104082	0.104718	0.101665	0.104057	0.101857	0.119182	0.135873	0.119529	0.135244	0.137349	0.135309	0.114497	0.121662	0.0934637	0.135565	0.121768	0.113108	0.097329	0.0971478	0.109073	0.132393	0.111623	0.117169	0.12552	0.125577	0.116022	0.115774	0.0523128	0.142172	0.000613083	0.0546262	0.000769451	0.125815	0.142175	0.000782246	0.000608668	0.0547079	0.130592
PAP046	0.104486	0.11134	0.121708	0.12283	0.119345	0.118894	0.152001	0.123913	0.123091	0.123012	0.103822	0.10404	0.104604	0.101625	0.103922	0.101874	0.11904	0.135727	0.119372	0.135133	0.137278	0.135139	0.114339	0.121307	0.0932104	0.135373	0.121473	0.112948	0.0972879	0.0970342	0.109096	0.132264	0.11146	0.11699	0.125178	0.125132	0.115792	0.115589	0.0521046	0.141903	0.000756229	0.0543505	0.000457215	0.125543	0.14192	0.000446309	0.000664317	0.0544865	0.130286
PAP047	0.104685	0.111662	0.121892	0.123168	0.119705	0.119199	0.152318	0.124232	0.123353	0.123351	0.104055	0.104269	0.104841	0.101768	0.104185	0.101963	0.119356	0.136025	0.119656	0.135434	0.137478	0.135462	0.114683	0.121527	0.0933535	0.135569	0.121687	0.11329	0.0975521	0.0973889	0.109222	0.132595	0.111805	0.117284	0.12552	0.125498	0.115631	0.115937	0.0521713	0.142195	0.00133657	0.0547315	0.000937257	0.125799	0.142187	0.000911885	0.00105108	0.0548854	0.130447
PAP054	0.104655	0.111528	0.121879	0.123019	0.119543	0.119086	0.152239	0.124097	0.123285	0.123222	0.103865	0.104124	0.10473	0.101705	0.104076	0.101962	0.119211	0.135876	0.119488	0.135294	0.137401	0.135339	0.114525	0.121355	0.0932913	0.135411	0.121521	0.113117	0.0973275	0.0971544	0.109232	0.132445	0.111646	0.117196	0.125385	0.125367	0.116154	0.115796	0.0525545	0.142115	0.00121484	0.0547792	0.00103508	0.125658	0.14212	0.00106021	0.00118874	0.0548381	0.130448
PAP060	0.104573	0.111748	0.122027	0.123216	0.119587	0.119303	0.152379	0.12429	0.123462	0.12342	0.104232	0.104379	0.104965	0.10199	0.104319	0.102172	0.119453	0.136133	0.119793	0.135514	0.137572	0.135548	0.114762	0.121645	0.0933974	0.135805	0.121931	0.113367	0.0973846	0.097201	0.109114	0.132696	0.111884	0.117378	0.125606	0.125692	0.115913	0.115978	0.0524251	0.142389	0.00114657	0.0545877	0.000895915	0.125713	0.142378	0.000910539	0.000942674	0.0547579	0.13052
PAP061	0.203389	0.196144	0.212999	0.204313	0.203249	0.202949	0.229756	0.205342	0.204806	0.204869	0.209711	0.210025	0.210441	0.207959	0.209921	0.208234	0.201679	0.215339	0.202094	0.214786	0.216567	0.214922	0.198589	0.210902	0.193481	0.206282	0.210823	0.197552	0.189377	0.189065	0.198686	0.21417	0.196349	0.201661	0.210156	0.210104	0.256435	0.200185	0.224795	0.218994	0.217419	0.226393	0.217322	0.210337	0.219191	0.217248	0.217394	0.226554	0.234433
PAP062	0.114708	0.121809	0.13156	0.139604	0.136342	0.135841	0.168386	0.14012	0.139792	0.139494	0.114204	0.114582	0.115158	0.112257	0.114501	0.112444	0.128211	0.144557	0.128574	0.144004	0.146126	0.143972	0.124857	0.131157	0.109884	0.144092	0.127465	0.123433	0.107964	0.10772	0.119625	0.142713	0.121998	0.128731	0.129975	0.129965	0.124202	0.125954	0.00142736	0.151636	0.0527005	0.00367386	0.0524877	0.130235	0.151667	0.0525126	0.05256	0.00380227	0.141977
PAP067	0.108332	0.115356	0.132471	0.133829	0.130418	0.129885	0.162725	0.134368	0.133997	0.133663	0.107917	0.10821	0.108788	0.105961	0.108121	0.106173	0.122844	0.139359	0.123131	0.138755	0.140756	0.138759	0.118379	0.125432	0.102858	0.139135	0.125208	0.116938	0.100901	0.100666	0.112623	0.136635	0.115471	0.127429	0.131081	0.131129	0.0922621	0.119565	0.0652281	0.115289	0.0491477	0.0673872	0.0489089	0.131271	0.115337	0.0489017	0.0490692	0.0676012	0.109102
PAP068	0.108679	0.115647	0.132941	0.134105	0.130583	0.130239	0.163035	0.134698	0.134261	0.134004	0.108181	0.108437	0.109006	0.10606	0.108309	0.106257	0.123135	0.139674	0.123464	0.139114	0.141221	0.139076	0.118675	0.1258	0.103179	0.139472	0.125664	0.117233	0.101012	0.100771	0.112764	0.136921	0.115775	0.127725	0.131487	0.131465	0.0924783	0.119766	0.0656205	0.115685	0.0495036	0.0677385	0.0492862	0.131711	0.115715	0.0492852	0.0493447	0.0678859	0.109412
PAP069	0.108313	0.115191	0.132288	0.133707	0.130204	0.129764	0.162671	0.134225	0.133857	0.133559	0.107853	0.108132	0.108701	0.105734	0.108054	0.105968	0.122693	0.139205	0.122991	0.138614	0.140712	0.138633	0.118228	0.125289	0.102676	0.138945	0.125044	0.116776	0.100877	0.100582	0.112697	0.136461	0.115302	0.127309	0.130994	0.130981	0.0921706	0.119444	0.0652864	0.115036	0.0491435	0.067465	0.0489919	0.13117	0.11509	0.0489589	0.0490942	0.067603	0.108936
PAP071	0.124335	0.130121	0.138662	0.147507	0.144185	0.143665	0.175851	0.147987	0.147633	0.147399	0.123792	0.124178	0.124732	0.121737	0.124078	0.121978	0.13695	0.152985	0.137256	0.152369	0.154447	0.152419	0.133055	0.140368	0.116493	0.152797	0.137349	0.131668	0.116452	0.116285	0.127737	0.15092	0.130169	0.135562	0.137679	0.137732	0.0515961	0.134146	0.0769952	0.127425	0.0685927	0.0795293	0.068286	0.138013	0.127453	0.0683784	0.0684311	0.0795539	0.123912
PAP075	0.101915	0.108467	0.125007	0.127302	0.123871	0.123324	0.156494	0.127833	0.127649	0.127143	0.10135	0.101562	0.10214	0.0992532	0.101644	0.0994699	0.11605	0.132839	0.116606	0.132272	0.134322	0.132262	0.110446	0.119641	0.0964349	0.132604	0.116845	0.110096	0.0939748	0.0937818	0.105715	0.129949	0.108603	0.120571	0.124475	0.124525	0.120302	0.112813	0.0207204	0.139435	0.0399404	0.0177483	0.0396358	0.124888	0.139473	0.0397201	0.039901	0.0178366	0.129227
PAP076	0.0980385	0.124579	0.0923549	0.142752	0.139365	0.138881	0.170893	0.14318	0.142923	0.142529	0.138581	0.13892	0.139417	0.13694	0.138858	0.137222	0.131422	0.147414	0.131924	0.146879	0.148526	0.146842	0.127331	0.118795	0.087278	0.153121	0.0820225	0.125973	0.126238	0.126022	0.136826	0.146509	0.125431	0.140124	0.144687	0.144827	0.169312	0.129007	0.144059	0.116345	0.132273	0.145763	0.132103	0.144931	0.116478	0.132153	0.132205	0.145867	0.00225685
PAP077	0.107104	0.0357448	0.112441	0.0490899	0.0453882	0.0447094	0.0581999	0.0494714	0.0490418	0.0486873	0.107256	0.107456	0.108051	0.105109	0.107418	0.105336	0.0435854	0.0616323	0.0439743	0.0609939	0.062939	0.0613	0.0390708	0.114802	0.101194	0.126469	0.104142	0.0375043	0.0951238	0.0947643	0.106055	0.0531336	0.0358969	0.0393876	0.000473185	0.000497567	0.181876	0.0324792	0.130324	0.133785	0.125599	0.1323	0.1253	0.00104679	0.133793	0.125292	0.125378	0.132434	0.143332
PAP079	0.114681	0.121784	0.131569	0.139549	0.136381	0.135861	0.168269	0.140101	0.139901	0.139446	0.114336	0.114494	0.11508	0.112155	0.114528	0.112456	0.128182	0.144562	0.128807	0.143958	0.14609	0.143984	0.124834	0.131267	0.110111	0.143844	0.127608	0.123418	0.107963	0.107775	0.11942	0.142659	0.121967	0.128754	0.130027	0.130025	0.123639	0.125876	0.000800394	0.151341	0.0521674	0.00311181	0.0519105	0.130476	0.151347	0.0519426	0.0521012	0.00332131	0.141975
PAP082	0.0900088	0.117225	0.0854422	0.135705	0.132249	0.131755	0.164125	0.136167	0.135813	0.135465	0.131538	0.131861	0.132363	0.129352	0.13184	0.129635	0.124211	0.140434	0.124726	0.139909	0.141877	0.13989	0.120021	0.111717	0.0794283	0.146606	0.0752143	0.118636	0.118417	0.11819	0.129164	0.139559	0.118078	0.132898	0.137731	0.137716	0.162583	0.121655	0.136739	0.108841	0.124828	0.138569	0.124612	0.138132	0.108899	0.12466	0.124739	0.138619	0.00803911
PAP083	0.108128	0.114984	0.13233	0.133528	0.130041	0.129595	0.162477	0.13404	0.133636	0.133374	0.107678	0.107869	0.108443	0.105565	0.107844	0.105617	0.122484	0.139016	0.122786	0.138394	0.140499	0.138436	0.11801	0.12528	0.10268	0.13888	0.125027	0.116587	0.100543	0.1003	0.112146	0.136268	0.115107	0.127119	0.130776	0.130783	0.0919954	0.119244	0.0648248	0.114881	0.0488102	0.0670328	0.0485318	0.131135	0.114901	0.0486054	0.0486906	0.0670939	0.108774
PAP085	0.0826716	0.103531	0.080523	0.123122	0.119553	0.118975	0.152528	0.123613	0.123446	0.122844	0.11281	0.113183	0.113713	0.110629	0.113125	0.110849	0.11091	0.127959	0.111453	0.127446	0.129512	0.12746	0.105447	0.0966596	0.0658451	0.111541	0.0745039	0.105046	0.0991998	0.0991062	0.110251	0.126004	0.103628	0.116061	0.119826	0.11982	0.181513	0.108391	0.129856	0.116205	0.121502	0.131234	0.121313	0.120174	0.116325	0.121293	0.121401	0.131377	0.0961877
PAP090	0.0861426	0.0745541	0.102432	0.0927454	0.0890336	0.0885459	0.122904	0.0932728	0.0930698	0.092465	0.0891207	0.0895132	0.0901091	0.0870511	0.0894375	0.0873012	0.083058	0.100699	0.0836278	0.100195	0.102343	0.100456	0.0765056	0.100352	0.0783003	0.110417	0.0991519	0.0760494	0.0724847	0.0723485	0.0844409	0.0977422	0.0745145	0.0860734	0.0906672	0.0907254	0.159384	0.0781196	0.104365	0.112537	0.0931329	0.106044	0.0930876	0.0909699	0.112615	0.0929698	0.0931317	0.106087	0.124421
PAP102	0.104878	0.111764	0.122023	0.123203	0.119711	0.119245	0.152367	0.12429	0.123471	0.12344	0.104253	0.104464	0.1051	0.102066	0.104494	0.102295	0.119444	0.136127	0.119777	0.135569	0.137742	0.135541	0.114764	0.12184	0.0936768	0.13578	0.121961	0.113364	0.0976721	0.0974953	0.109394	0.132653	0.11189	0.11739	0.125649	0.125676	0.116109	0.116007	0.0526473	0.142325	0.000928652	0.0548049	0.00109106	0.125966	0.142391	0.0010443	0.000853582	0.0550713	0.130757
PAP106	0.122132	0.128862	0.133368	0.139432	0.136246	0.135696	0.167763	0.140399	0.139585	0.139608	0.121712	0.121939	0.122518	0.119637	0.121863	0.119777	0.135915	0.15196	0.136184	0.151391	0.153485	0.151397	0.131757	0.138586	0.11123	0.151893	0.137439	0.130427	0.11554	0.115356	0.127029	0.148586	0.128992	0.129846	0.135214	0.135227	0.124554	0.132683	0.063077	0.158305	0.0217036	0.0652714	0.0214308	0.135611	0.158356	0.0215064	0.0216595	0.0653063	0.133297
PAP113	0.0846165	0.106101	0.0721542	0.124822	0.121311	0.120771	0.153624	0.125244	0.124957	0.124505	0.116285	0.116633	0.117188	0.114179	0.116605	0.114344	0.112628	0.129381	0.113185	0.128808	0.130898	0.128815	0.107957	0.105171	0.0712138	0.132514	0.0733785	0.107673	0.104101	0.104083	0.115265	0.127648	0.106037	0.113542	0.113056	0.11308	0.174458	0.110303	0.1271	0.121917	0.12118	0.128334	0.120827	0.11316	0.121964	0.120937	0.120972	0.128485	0.0698158
PAP115	0.0965842	0.123308	0.0916834	0.141528	0.138085	0.137614	0.169694	0.14194	0.141694	0.141318	0.137657	0.137975	0.138474	0.135466	0.137914	0.135741	0.130163	0.146174	0.130673	0.145642	0.147677	0.145603	0.126061	0.117819	0.0856731	0.152134	0.0814238	0.124697	0.124762	0.124539	0.135365	0.145297	0.124152	0.138878	0.143527	0.143556	0.168126	0.12772	0.142651	0.115092	0.130928	0.144425	0.130671	0.143695	0.115147	0.130698	0.130857	0.144574	0.00178229
PAP127	0.0838747	0.105693	0.0735537	0.124394	0.120927	0.120367	0.153222	0.124838	0.124523	0.124112	0.115707	0.116084	0.116633	0.113601	0.116062	0.11381	0.112222	0.129006	0.112782	0.128422	0.130392	0.128426	0.10789	0.104646	0.0703986	0.132083	0.0726981	0.10726	0.103524	0.103511	0.114749	0.127451	0.105625	0.113053	0.112759	0.112729	0.174182	0.109806	0.126735	0.12143	0.120751	0.128087	0.120547	0.112981	0.121443	0.120539	0.120594	0.128171	0.0692262
PAP130	0.104764	0.11156	0.121852	0.123018	0.1195	0.119089	0.152217	0.12409	0.123284	0.123231	0.103818	0.104206	0.104773	0.10178	0.10413	0.101977	0.11921	0.13588	0.11952	0.135289	0.137372	0.135306	0.114519	0.121322	0.0932653	0.135368	0.121543	0.11311	0.0972594	0.0970817	0.109025	0.132444	0.111639	0.117108	0.125405	0.125354	0.116202	0.115743	0.0526334	0.142032	0.00134239	0.0548153	0.00122763	0.125501	0.142063	0.00124717	0.00122782	0.0549464	0.130491
PAP132	0.104465	0.111508	0.121646	0.123003	0.119482	0.118989	0.152141	0.124077	0.123193	0.123146	0.103765	0.103973	0.104548	0.101616	0.10392	0.101753	0.119197	0.13591	0.119523	0.135287	0.137325	0.135332	0.114527	0.121362	0.0932419	0.13526	0.121435	0.113125	0.0972345	0.0970532	0.108925	0.132436	0.111653	0.116957	0.12527	0.125256	0.115728	0.115699	0.0523116	0.141924	0.00112528	0.0544569	0.000587422	0.125632	0.141989	0.000632517	0.000748914	0.0545004	0.130261
PAP133	0.104742	0.111665	0.121956	0.123126	0.119619	0.119174	0.152338	0.124238	0.12342	0.123352	0.10391	0.104226	0.104762	0.101746	0.104123	0.101906	0.119301	0.135963	0.119613	0.135394	0.1375	0.135424	0.11461	0.121481	0.0934032	0.135502	0.121673	0.113208	0.0974162	0.0971699	0.109291	0.132524	0.111736	0.117305	0.125511	0.125459	0.116144	0.115839	0.0525369	0.142019	0.00135126	0.054711	0.00103915	0.125594	0.142079	0.00112415	0.00110808	0.0548106	0.130488
PAP138	0.107273	0.119136	0.123552	0.136386	0.132901	0.132477	0.165048	0.136848	0.136665	0.136207	0.123022	0.123398	0.123945	0.12091	0.123332	0.121213	0.126769	0.143134	0.127283	0.142682	0.144726	0.142451	0.121826	0.117046	0.106449	0.142886	0.117174	0.120399	0.114524	0.114303	0.125272	0.140814	0.118985	0.129455	0.133881	0.133827	0.171974	0.122366	0.151748	0.000929035	0.142221	0.153817	0.142051	0.134165	0.000955685	0.141966	0.142145	0.153771	0.115001
PAP140	0.107739	0.119567	0.124092	0.136824	0.133369	0.132914	0.165477	0.137304	0.137165	0.136637	0.123512	0.123858	0.124384	0.121309	0.123786	0.121639	0.127203	0.143555	0.127686	0.143103	0.145247	0.142868	0.122262	0.1174	0.106894	0.143259	0.11764	0.120835	0.114832	0.114729	0.125563	0.141271	0.119416	0.129947	0.134355	0.134257	0.172462	0.122791	0.152105	0.00179793	0.142785	0.154155	0.142492	0.134527	0.00183145	0.142431	0.142573	0.154141	0.115427
PAP161	0.104779	0.11166	0.12194	0.123154	0.119666	0.119125	0.152343	0.124185	0.123607	0.123327	0.103946	0.104241	0.104821	0.101866	0.104166	0.102035	0.119337	0.136006	0.119889	0.135446	0.137495	0.135453	0.114653	0.121422	0.093314	0.135411	0.121583	0.113246	0.0975121	0.0972598	0.10938	0.132565	0.111775	0.117221	0.125545	0.125529	0.116198	0.115923	0.0528218	0.142177	0.00172272	0.0549611	0.00129321	0.125652	0.14218	0.00129491	0.00128443	0.0549661	0.130554
PAP162	0.220109	0.226016	0.232202	0.233835	0.231199	0.230786	0.258418	0.234709	0.234347	0.234348	0.221376	0.221556	0.221994	0.219194	0.221663	0.219469	0.231871	0.244662	0.23228	0.244068	0.246097	0.244037	0.228257	0.234433	0.21138	0.246472	0.23409	0.227288	0.216598	0.216454	0.226085	0.241844	0.226137	0.22971	0.236265	0.23625	0.210475	0.229178	0.171687	0.250527	0.128342	0.173541	0.127993	0.236567	0.250598	0.127994	0.128184	0.173657	0.238673
PAP163	0.104764	0.111605	0.121838	0.123085	0.119552	0.1191	0.152291	0.124158	0.123592	0.12329	0.103892	0.104167	0.104768	0.10178	0.104098	0.102107	0.11928	0.13596	0.1199	0.135483	0.137423	0.135407	0.114595	0.12128	0.0933041	0.135376	0.121458	0.113181	0.0974379	0.0972105	0.109389	0.132535	0.111719	0.117163	0.125453	0.125417	0.116282	0.115829	0.0526944	0.142129	0.00168322	0.054919	0.00122609	0.125588	0.142115	0.00126077	0.00135182	0.0550418	0.130458
PAP165	0.197889	0.187228	0.211203	0.197529	0.194523	0.194118	0.222889	0.197946	0.197723	0.197424	0.20578	0.206064	0.206497	0.203882	0.206009	0.20408	0.193158	0.206993	0.193524	0.206376	0.208268	0.206556	0.188983	0.207153	0.195779	0.210533	0.209107	0.187812	0.184677	0.184334	0.193981	0.199118	0.186627	0.197958	0.196942	0.196927	0.232848	0.186881	0.223026	0.187189	0.215607	0.224686	0.215512	0.197192	0.187336	0.215464	0.215612	0.22477	0.204365
PAP166	0.162523	0.155697	0.172496	0.165789	0.164288	0.163962	0.192752	0.166791	0.166201	0.166187	0.168746	0.169117	0.169586	0.166832	0.169067	0.167052	0.161939	0.176863	0.162366	0.176355	0.178202	0.176424	0.158426	0.16884	0.15314	0.16666	0.170613	0.157258	0.147033	0.146751	0.157066	0.175314	0.15578	0.162262	0.171182	0.17123	0.230117	0.160139	0.187011	0.18104	0.179144	0.188833	0.179006	0.171393	0.181212	0.178956	0.179183	0.188936	0.196829
PAP170	0.0967875	0.12353	0.0920288	0.14171	0.138315	0.137891	0.169885	0.142179	0.142037	0.14153	0.138	0.138312	0.138811	0.135745	0.138283	0.136028	0.130393	0.146411	0.130907	0.145863	0.14792	0.145814	0.126293	0.118154	0.0862076	0.152384	0.081836	0.124926	0.125216	0.125011	0.13595	0.145515	0.124375	0.139183	0.143789	0.143831	0.168426	0.127908	0.142934	0.115331	0.131169	0.144625	0.130988	0.144097	0.115385	0.13098	0.131112	0.144872	0.00193423
UC22	0.116307	0.127512	0.131581	0.133281	0.130023	0.129273	0.161977	0.134538	0.133827	0.133602	0.118936	0.119263	0.119907	0.116829	0.119247	0.116993	0.135513	0.151757	0.135999	0.151322	0.153259	0.151591	0.130532	0.127755	0.106703	0.141066	0.130421	0.129134	0.11451	0.114418	0.125944	0.144196	0.127648	0.133336	0.138027	0.138075	0.146673	0.126473	0.121762	0.10316	0.104533	0.123816	0.104497	0.138401	0.103074	0.104398	0.104497	0.124003	0.122775
UC95	0.157956	0.0571143	0.164262	0.071992	0.0687227	0.0680355	0.0812422	0.0731134	0.0722976	0.0721674	0.151915	0.152036	0.152451	0.149392	0.151897	0.149675	0.0643866	0.0819	0.0644116	0.0813077	0.0833458	0.0812985	0.0581186	0.163826	0.143438	0.175669	0.169991	0.0575781	0.146615	0.145987	0.157036	0.0749273	0.0557172	0.0848504	0.0834205	0.0832583	0.233312	0.0705761	0.185296	0.17959	0.168499	0.187241	0.168245	0.08374	0.179592	0.168183	0.168487	0.187355	0.189485
V06705	0.111478	0.0329816	0.122116	0.0389207	0.0349509	0.0344792	0.0679954	0.0392855	0.0389666	0.0384204	0.11139	0.111798	0.112329	0.109593	0.111739	0.10976	0.0412399	0.0591969	0.0416212	0.0586151	0.0603201	0.0588891	0.0357308	0.118084	0.103529	0.130518	0.120707	0.0341153	0.0992698	0.0989184	0.110139	0.0551652	0.0339862	0.0499886	0.0572687	0.0571947	0.192227	0.0419908	0.141951	0.138235	0.131091	0.143935	0.130919	0.057263	0.138181	0.130863	0.13101	0.144032	0.142788
	0.106116	0.089076	0.117905	0.102555	0.0995021	0.0990103	0.126646	0.103216	0.102781	0.102571	0.10737	0.107629	0.108202	0.105505	0.107598	0.105728	0.0953563	0.110778	0.0957543	0.110225	0.111982	0.110323	0.0915574	0.118235	0.0986749	0.133615	0.114296	0.0904237	0.100379	0.100187	0.111352	0.109805	0.0895184	0.100667	0.103915	0.103952	0.159128	0.0947032	0.10911	0.129038	0.0945104	0.110975	0.0942771	0.10428	0.12907	0.094273	0.0943717	0.111075	0.12359
	0.106116	0.089076	0.117905	0.102555	0.0995021	0.0990103	0.126646	0.103216	0.102781	0.102571	0.10737	0.107629	0.108202	0.105505	0.107598	0.105728	0.0953563	0.110778	0.0957543	0.110225	0.111982	0.110323	0.0915574	0.118235	0.0986749	0.133615	0.114296	0.0904237	0.100379	0.100187	0.111352	0.109805	0.0895184	0.100667	0.103915	0.103952	0.159128	0.0947032	0.10911	0.129038	0.0945104	0.110975	0.0942771	0.10428	0.12907	0.094273	0.0943717	0.111075	0.12359
[truncated: 40 more columns]
