# Supplementary material for: Genomic Comparisons Reveal Microevolutionary Differences in Mycobacterium abscessus Subspecies
Source: Front Microbiol. 2017 Oct 23;8:2042. doi: 10.3389/fmicb.2017.02042 (PMC5660101; doi:10.3389/fmicb.2017.02042)
Supplement: TABLE S3 — List of positively selected genes in M. bolletii. [file Table_3.XLSX]

## Sheet: M. bolletii Positive Selection
Gene ID	pvalue	Recombination	Annotation
MAB_4616c	0.0053568	Yes	Probable transcriptional regulator protein
MAB_1857c	0.00407929	No	hypothetical protein
MAB_1249	0.00242713	No	Hypothetical protein
MAB_4402	0.00207111	No	Heat shock protein Hsp20
MAB_4500	0.00203961	Yes	Putative transmembrane efflux protein
MAB_3825	0.00170974	No	Cytochrome P450
MAB_2845	0.00150726	No	Probable trans-aconitate methyl transferase
MAB_2993c	0.00013574	No	hypothetical protein
MAB_1212c	6.45753e-05	No	hypothetical protein
MAB_4180	5.6376e-05	No	Putative transcriptional regulator, IclR family
MAB_4677c	1.63255e-06	No	hypothetical protein
MAB_4254c	9.83811e-07	No	Fructose-bisphosphate aldolase
MAB_3214c	8.68854e-07	No	hypothetical protein
MAB_1699	6.39003e-07	Yes	Putative Mce family protein
MAB_3229c	1.64238e-07	No	30s ribosomal protein S16
MAB_0689	5.79187e-08	No	Probable phosphoribosylaminoimidazolesuccinocarboxamide synthase PurC
MAB_3444c	1.93749e-08	No	hypothetical protein
MAB_4623c	1.74359e-08	Yes	5-methyltetrahydropteroyltriglutamate--homocysteine methyltransferase
