# Supplementary material for: Genomic Comparisons Reveal Microevolutionary Differences in Mycobacterium abscessus Subspecies
Source: Front Microbiol. 2017 Oct 23;8:2042. doi: 10.3389/fmicb.2017.02042 (PMC5660101; doi:10.3389/fmicb.2017.02042)
Supplement: TABLE S4 — List of positively selected genes in M. abscessus. [file Table_4.XLSX]

## Sheet: M. abscessus Positive Selection
Gene ID	Pvalue	Recombination	Annotation
MAB_3300c	0.00990364	No	Putative transcriptional regulator,TetRfamily
MAB_4312	0.00904758	No	Putative TetR-family transcriptional regulator
MAB_1912c	0.00786847	No	hypothetical protein
MAB_1129	0.006647	No	Probable deoxyribonuclease TatD
MAB_2846	0.00522335	No	Probable transcriptional regulator,TetR family
MAB_4616c	0.00223596	Yes	Probable transcriptional regulator protein
MAB_1252	0.00215259	No	hypothetical protein
MAB_2891c	0.00179995	No	Probable acyl-CoA thioesterase II (TesB2)
MAB_4631c	0.00169258	No	Putative transcriptional regulator, IclRfamily
MAB_0395c	0.000890849	No	hypothetical protein
MAB_1249	0.000570364	No	hypothetical protein
MAB_3814c	1.91892e-07	No	30S ribosomal protein S3
MAB_1447	6.30701e-09	No	ATP synthase A chain AtpB
MAB_3653	7.36389e-11	Yes	Probable pyridoxine5-phosphate oxidase
