# Supplementary material for: Genomic Comparisons Reveal Microevolutionary Differences in Mycobacterium abscessus Subspecies
Source: Front Microbiol. 2017 Oct 23;8:2042. doi: 10.3389/fmicb.2017.02042 (PMC5660101; doi:10.3389/fmicb.2017.02042)
Supplement: TABLE S5 — List of positively selected genes in M. massiliense. [file Table_5.XLSX]

## Sheet: M. massiliense Positive Selecti
Gene ID	Pvalue	Recombination	Annotation
MAB_1129	0.00664696	No	Probable deoxyribonuclease TatD
MAB_0929	0.00509439	No	hypothetical protein
MAB_4231	0.00429451	No	Beta-lactamase-like protein
MAB_2825	0.00353132	No	hypothetical protein
MAB_0966	0.00150921	No	hypothetical protein
MAB_1852c	2.54744e-05	No	Hypothetical isochorismatase hydrolase
MAB_3594c	5.12741e-07	No	Probable thymidylate kinase Tmk
MAB_3814c	9.88008e-14	No	30S ribosomal protein S3
